# Supplementary material for: Computationally efficient permutation-based confidence interval estimation for tail-area FDR
Source: Front Genet. 2013 Sep 17;4:179. doi: 10.3389/fgene.2013.00179 (PMC3775454; doi:10.3389/fgene.2013.00179)
Supplement: Supplementary file 1 [file DataSheet1.XLS]

phenotype	feature_id	symbol	n	pval	pval.bh
rem__normal__fld	10018190503	Sfrp1	95	1.06695792039102e-05	0.185693356464853
rem__normal__fld	10024397404	Sfrp4	93	3.10290415739002e-05	0.27001471977608
rem__normal__fld	10018195699	Irf7	95	4.11447780253877e-05	0.238694572251283
rem__normal__fld	10018178766	Iigp2	95	4.41480886378218e-05	0.192088333663163
rem__normal__fld	10028674054	1110018J18Rik	94	4.53743273048197e-05	0.157938958482616
rem__normal__fld	10024414219	Phex	95	5.32492873845244e-05	0.154458432940044
rem__normal__fld	10018193867	Ifih1	94	5.79115176323377e-05	0.143984578981886
rem__normal__fld	10028676179	Pros1	79	8.92342384073567e-05	0.194129085655205
rem__normal__fld	10024407365	V1rj3	95	9.09471194682199e-05	0.175871518580544
rem__normal__fld	10024426988	Rab6b	94	9.32215521559736e-05	0.162242789372257
rem__normal__fld	10018192775	Ifit1	95	9.73124340730427e-05	0.153965963873385
rem__normal__fld	10028675202	V1rc3	94	0.000107840521349194	0.156404702796781
rem__normal__fld	10028169326	1700030C10Rik	95	0.000131750342135049	0.176383304193723
rem__normal__fld	10018192875	Usp18	95	0.000160538374593842	0.199572133673659
rem__normal__fld	10024406862	Rfesd	92	0.000172583836874401	0.200243273130805
rem__normal__fld	10018180348	Psmb8	95	0.000205277886465251	0.223291021002577
rem__normal__fld	10018181672	Habp4	95	0.000212428439778298	0.217476739170676
rem__normal__fld	10018191814	Parp9	95	0.000225122383480617	0.217668331227593
rem__normal__fld	10024410552	Srd5a1	95	0.000231136851403992	0.211721355886056
rem__normal__fld	10018193440	Fastkd3	93	0.000239842634451619	0.208711060499799
rem__normal__fld	10024414568	Rtp4	95	0.000242753598228041	0.201184934455277
rem__normal__fld	10024415056	Oas1g	95	0.000277500175967375	0.219527866478918
rem__normal__fld	10028672438	H2afy	94	0.00028088316715917	0.212543071358182
rem__normal__fld	10024409190	Sncb	93	0.000297857211625479	0.215996121297076
rem__normal__fld	10018195841	Golim4	95	0.00032230505387355	0.224375886304611
rem__normal__fld	10018186074	Wisp2	94	0.000410017768486961	0.274459586259503
rem__normal__fld	10018183565	Cxcl10	95	0.000416519458214211	0.26848535743556
rem__normal__fld	10024400331	Creg2	95	0.000424175835110873	0.263655579795344
rem__normal__fld	10028668910	Dmrt1	95	0.000430891210949801	0.258594159840356
rem__normal__fld	10018192457	Tnfrsf11b	95	0.000433720844596113	0.251615919311692
rem__normal__fld	10024411669	Hiatl1	94	0.000452016931134118	0.25377105385349
rem__normal__fld	10018191039	Igtp	87	0.000471344010967153	0.25635222396476
rem__normal__fld	10024408064	Vmn2r105	93	0.000496167842223735	0.261675912910966
rem__normal__fld	10024414214	Tbc1d7	95	0.000546253102537164	0.279617323428141
rem__normal__fld	10028675469	I830012O16Rik	95	0.000583221593565753	0.290011103269096
rem__normal__fld	10018183548	Irf9	95	0.000585380857473196	0.282999123429542
rem__normal__fld	10018173973	Kcnn4	94	0.000639549905289998	0.300830447342355
rem__normal__fld	10024407630	Ddx60	95	0.00065842769324341	0.301559883505482
rem__normal__fld	10024411650	Gja1	91	0.000681506222552615	0.304126520443736
rem__normal__fld	10018184986	Nkapl	94	0.000689811527680927	0.300136995693971
rem__normal__fld	10024411339	Fancc	95	0.000705649777341317	0.2995397249963
rem__normal__fld	10018191488	Tgtp	94	0.00071147938116835	0.294823503567952
rem__normal__fld	10018190202	Timp1	95	0.000756121523601066	0.306035790622162
rem__normal__fld	10024411074	Aes	88	0.000773740475870072	0.306049528228244
rem__normal__fld	10024411205	Parp14	95	0.000782224826137153	0.302529797202022
rem__normal__fld	10018178331	Nppc	95	0.000817140659324337	0.309163392062625
rem__normal__fld	10018194500	Neurod1	83	0.000819661668311388	0.30351897181471
rem__normal__fld	10018190223	Erap1	95	0.000821204528266232	0.297755075207198
rem__normal__fld	10024404284	Irgm1	95	0.000864260059039923	0.30697106260267
rem__normal__fld	10028676332	Necab3	85	0.000901498410458624	0.313793566712438
rem__normal__fld	10024404790	Cebpe	95	0.000923078083143415	0.315004920765255
rem__normal__fld	10028670958	Ednra	95	0.000923112010625191	0.308958489094631
rem__normal__fld	10028675268	Tbx15	95	0.000934933370899237	0.307010950700572
rem__normal__fld	10028673645	Vcl	95	0.000948814798487646	0.305799495423685
rem__normal__fld	10018190761	Spata18	95	0.000949020480515083	0.300304589870627
rem__normal__fld	10024407965	Txndc5	91	0.000986293630835085	0.306525970554533
rem__normal__fld	10018194452	Arsk	94	0.00105151089551028	0.321061326762472
rem__normal__fld	10018194511	Krtap26-1	95	0.00112800279073942	0.338478630517739
rem__normal__fld	10024396060	2410004A20Rik	94	0.00113386987624172	0.334472395357811
rem__normal__fld	10018175444	Svep1	95	0.0011381901470752	0.330151021994947
rem__normal__fld	10018177754	Stat1	94	0.00115548198220897	0.329672269153523
rem__normal__fld	10018182119	1200002N14Rik	87	0.00123028303114851	0.345352352808204
rem__normal__fld	10019062535	2610034C17Rik	88	0.00123515756279759	0.341217178141734
rem__normal__fld	10024402866	Ifi27	95	0.00124448736227539	0.338422782078763
rem__normal__fld	10024407372	Slc35f2	95	0.00125199789111702	0.335227250723087
rem__normal__fld	10028674217	Fgd3	89	0.00126792532153778	0.334348065091569
rem__normal__fld	10024395985	Mobkl1b	94	0.00127772667926855	0.331903807850594
rem__normal__fld	10023851969	Pdgfa	91	0.00132060169631982	0.337996351805149
rem__normal__fld	10018191871	Slk	95	0.00132511867628223	0.334237180319072
rem__normal__fld	10018177823	Nlrp14	95	0.00133473108297516	0.331852282401425
rem__normal__fld	10024398318	Emilin1	95	0.00135091245234485	0.331144793248026
rem__normal__fld	10028671093	Pign	91	0.00140049435889012	0.338530608640605
rem__normal__fld	10019059624	Dsg2	94	0.00145142885696227	0.34603654556947
rem__normal__fld	10018191812	St6gal1	95	0.00148040265010069	0.348174698950707
rem__normal__fld	10024398994	Car13	95	0.00148127971373094	0.343735895170311
rem__normal__fld	10018177391	Cxcl13	95	0.00149846597428388	0.343148708111009
rem__normal__fld	10024408591	Dtx3l	95	0.00155536676594283	0.351553288239857
rem__normal__fld	10028671694	Olfr1099	94	0.00157085691517064	0.350502483995254
rem__normal__fld	10028672858	Magea9	95	0.0015738063165383	0.34671550801307
rem__normal__fld	10024401819	Rnf213	92	0.00157408334872219	0.342441832514512
rem__normal__fld	10018193512	Ccdc70	95	0.00158368991981992	0.340278263759826
rem__normal__fld	10024405178	Lpp	95	0.00161766242964459	0.343338986896761
rem__normal__fld	10018192963	Dkk2	95	0.0016413069619868	0.34416031766769
rem__normal__fld	10028676256	A530099J19Rik	94	0.00168047899267754	0.348179242720952
rem__normal__fld	10028669625	Atg2b	95	0.00168122648282952	0.344236067143117
rem__normal__fld	10018192274	Abhd13	91	0.00171009573471226	0.346075653103863
rem__normal__fld	10024396299	Tlr1	95	0.00177232536074238	0.354546558371958
rem__normal__fld	10018182704	Gbp2	95	0.00178855805404856	0.353728004234786
rem__normal__fld	10024411487	Abca9	95	0.00178922024089608	0.349883023287138
rem__normal__fld	10018191737	Ms4a6b	95	0.0018004826118861	0.348173326414063
rem__normal__fld	10019060905	Iigp1	94	0.00181309234266978	0.346758891558514
rem__normal__fld	10024877559	Zc3hav1	95	0.00185706995151799	0.351309189524121
rem__normal__fld	10018177334	Jub	95	0.00190588009737186	0.356665991555482
rem__normal__fld	10018183491	Tbx15	95	0.00191613494612013	0.354770346832711
rem__normal__fld	10018186241	Gbp4	95	0.00192675235094929	0.352981030693911
rem__normal__fld	10028672577	Kdelr3	95	0.00193506159387814	0.350810541456824
rem__normal__fld	10018195211	Rangap1	93	0.00198048383572761	0.355343718319622
rem__normal__fld	10018182226	Nid1	95	0.00199656438056312	0.35457353550327
rem__normal__fld	10018190335	Gbp3	93	0.00203349000971374	0.357483435647049
rem__normal__fld	10024402635	AI451557	94	0.00204287653203191	0.355542231634834
rem__normal__fld	10018188432	Morn3	86	0.00204783400623368	0.352876267767236
rem__normal__fld	10023853042	Cyr61	95	0.0020821221535632	0.355267195692294
rem__normal__fld	10024408189	Tspan17	95	0.00208393306219707	0.352123990431823
rem__normal__fld	10024397817	C330011K17Rik	95	0.00208824053668428	0.349459022119742
rem__normal__fld	10028670594	Col4a6	95	0.00212312044945037	0.351912269545088
rem__normal__fld	10028671628	Olfr1491	95	0.00215862629510306	0.35442200037711
rem__normal__fld	10024435289	Ppp1r3b	95	0.00218557453754361	0.355492890200084
rem__normal__fld	10028672121	Adarb2	94	0.00220195826074404	0.354841496018419
rem__normal__fld	10023852203	Ccl2	95	0.00220654909029388	0.352319085940135
rem__normal__fld	10028674135	Slc2a12	94	0.00222854902075566	0.35259697415665
rem__normal__fld	10018178806	Perp	95	0.0022635279979362	0.354904876361096
rem__normal__fld	10019060138	Ube2l6	87	0.00226611948398402	0.352138781243374
rem__normal__fld	10024403038	Sprr2k	95	0.00233724322228606	0.359976823368732
rem__normal__fld	10018182179	Lama2	95	0.00233813228097837	0.356954861562698
rem__normal__fld	10018183732	Basp1	95	0.00239805558558118	0.362919647056129
rem__normal__fld	10024410761	Dscaml1	93	0.00245051096707111	0.367661145438842
rem__normal__fld	10018192045	Sp100	95	0.00248346895487745	0.369421313595617
rem__normal__fld	10024400992	Lgals9	95	0.00249161215361217	0.367491677300561
rem__normal__fld	10018193242	Trim30	94	0.00249366647304596	0.364703960478083
rem__normal__fld	10018176953	Pkp1	95	0.00250126628943216	0.362766987510644
rem__normal__fld	10019059681	Errfi1	95	0.00253587920021254	0.364747451243794
rem__normal__fld	10028167924	B930001P03Rik	95	0.00262092050338148	0.37388934787583
rem__normal__fld	10028672600	Mfsd3	95	0.0026591329601365	0.376256504375737
rem__normal__fld	10018176344	Slc47a1	94	0.00266095794221313	0.373478322792559
rem__normal__fld	10018186888	Psmc3ip	95	0.00267028001641593	0.371788427245623
rem__normal__fld	10024396596	Ptplad2	95	0.00267836112510931	0.369953944614305
rem__normal__fld	10018188180	Abhd1	95	0.00269522771250394	0.369352307940304
rem__normal__fld	10028174535	1700106J16Rik	95	0.00270480685555483	0.367769207141221
rem__normal__fld	10019059440	Anxa2	94	0.00270813610318652	0.3653674475958
rem__normal__fld	10028669354	Gpr39	95	0.00273747369048562	0.366484554686245
rem__normal__fld	10024461375	Card6	95	0.00275187891962522	0.365600768833263
rem__normal__fld	10018178586	Emp1	92	0.00275294697380126	0.362971887363917
rem__normal__fld	10018180162	Lox	95	0.00276969858513532	0.362434843426279
rem__normal__fld	10018183846	Gpx8	94	0.00277851006272135	0.360874545758226
rem__normal__fld	10018196891	Dnajc30	93	0.00281823598125879	0.363322807539466
rem__normal__fld	10028168363	4930435H24Rik	95	0.00284581388289969	0.364180476602839
rem__normal__fld	10018177454	D12Ertd647e	89	0.00286237095480027	0.363625577352875
rem__normal__fld	10024397580	Itgbl1	95	0.00288707444670726	0.364106113554298
rem__normal__fld	10024411724	Emx1	95	0.00291176991875616	0.364578731410303
rem__normal__fld	10024415515	Slfn1	91	0.0029239444023958	0.363488059852118
rem__normal__fld	10018176892	Tpk1	95	0.00296448306464904	0.365913923809588
rem__normal__fld	10018193603	Cygb	93	0.00296793651205418	0.363760331378809
rem__normal__fld	10018187489	Arl10	95	0.00298547944233681	0.363351637863146
rem__normal__fld	10019062040	H2-Eb1	95	0.00299020967564238	0.361400063853333
rem__normal__fld	10018183482	Prg4	95	0.0030142529172954	0.361793501880063
rem__normal__fld	10028675316	Serpinh1	95	0.00301535689508982	0.359447064398241
rem__normal__fld	10018181280	Ifitm3	93	0.00302300596140852	0.357907454097646
rem__normal__fld	10024408942	Olfr652	95	0.00305628731511411	0.359402867785445
rem__normal__fld	10018173933	4933413N12Rik	94	0.00306670344675756	0.358207428103145
rem__normal__fld	10024414230	Aplf	95	0.00309531722232863	0.359139339582717
rem__normal__fld	10024395389	8430408G22Rik	95	0.00312183203667351	0.359816985207058
rem__normal__fld	10024410663	Dse	94	0.00316526100949569	0.362422385587256
rem__normal__fld	10028672167	Fgf11	93	0.00321072405370251	0.365225107389794
rem__normal__fld	10018187675	Wwtr1	95	0.00323760288801131	0.365891173136032
rem__normal__fld	10024402062	Nat2	95	0.0032639297587318	0.366486667877215
rem__normal__fld	10018174338	Papss2	94	0.00327429008268867	0.365293234609702
rem__normal__fld	10028673824	Olfr622	95	0.00328821366087712	0.36451000352806
rem__normal__fld	10018194722	1700001L19Rik	90	0.00329752289383436	0.363228407875273
rem__normal__fld	10028675964	Mfap5	94	0.0033117888770498	0.36250549444135
rem__normal__fld	10018184775	Stxbp5l	95	0.0033155488093483	0.360648821736861
rem__normal__fld	10024406384	Pdc	94	0.00334004216705466	0.361056483698256
rem__normal__fld	10028669653	Edn3	95	0.0033401820519746	0.358842768102259
rem__normal__fld	10024408058	Zmynd15	95	0.00335899751173141	0.358650261927444
rem__normal__fld	10019061576	Cyp1b1	95	0.00338531702034689	0.359256447695837
rem__normal__fld	10018177780	Ccnh	95	0.00342580653414582	0.361349920728933
rem__normal__fld	10018182087	Ywhah	95	0.00342626556351791	0.359221240165456
rem__normal__fld	10028671725	Dusp15	94	0.00342812267072441	0.357263754259208
rem__normal__fld	10019061558	Col3a1	95	0.00343784887628527	0.356144772874219
rem__normal__fld	10024414176	Efemp1	95	0.00344463266147006	0.354736016806064
rem__normal__fld	10019060330	Col1a1	95	0.00344792563243649	0.352986457099557
rem__normal__fld	10028672811	Dapp1	95	0.0034509167689094	0.351226640035667
rem__normal__fld	10024395478	9530096D07Rik	93	0.00346896382341636	0.351010734783362
rem__normal__fld	10018176520	Wfdc15a	95	0.00349694290092962	0.351796498542076
rem__normal__fld	10018175622	Pxmp4	95	0.0034973020161649	0.349810599363988
rem__normal__fld	10018187950	Col1a2	94	0.00350523808718442	0.348600935253472
rem__normal__fld	10018175089	Pon1	95	0.0035081695157267	0.346910126430156
rem__normal__fld	10028674482	Psmb11	95	0.00357069473349986	0.351098142044246
rem__normal__fld	10019059373	Lima1	95	0.00357123183209306	0.349178195537908
rem__normal__fld	10018189709	Vnn3	95	0.00357243070374381	0.347344044513727
rem__normal__fld	10018184410	Adamts2	95	0.00362288660912352	0.350292880806588
rem__normal__fld	10018194762	1700029I08Rik	95	0.00362934599079751	0.348978660905193
rem__normal__fld	10028672071	3110045C21Rik	94	0.00364149296614711	0.348222766938595
rem__normal__fld	10024397420	Olfr1446	94	0.00367288320378878	0.349305241960328
rem__normal__fld	10028173275	4933409F18Rik	93	0.00372317901025289	0.352164171165442
rem__normal__fld	10018174109	Foxc2	95	0.00379027731433462	0.356572899344214
rem__normal__fld	10028674048	4930577N17Rik	95	0.00379186276033339	0.354804190757217
rem__normal__fld	10018195683	Tac2	95	0.00386023725007576	0.359270422996356
rem__normal__fld	10018181690	Camk2n2	74	0.00389437891024686	0.360520056137959
rem__normal__fld	10018186162	Mrc1	95	0.00389649401709569	0.358807311500176
rem__normal__fld	10028669636	1110054M08Rik	95	0.00390834747246695	0.358004628477972
rem__normal__fld	10018184993	H2-Ab1	94	0.00391429024002959	0.35667176616479
rem__normal__fld	10024413874	Phldb2	89	0.00395049935674481	0.35809630627493
rem__normal__fld	10028670584	Ccdc37	95	0.00402168859705625	0.362660457736617
rem__normal__fld	10024413264	Arrb2	95	0.00402866336537199	0.361416789747083
rem__normal__fld	10024874936	Cgnl1	95	0.0041090208364262	0.366735377626469
rem__normal__fld	10018179597	Stra6	93	0.00418782927610696	0.371862146537579
rem__normal__fld	10018195549	Cxcl12	95	0.00419432831685891	0.370548680338135
rem__normal__fld	10018190956	Nnmt	92	0.00421539898977664	0.370529313222589
rem__normal__fld	10018174238	Rsad2	95	0.00422083530477002	0.369142802232248
rem__normal__fld	10018182192	Rgnef	95	0.00424515852867798	0.369413695165558
rem__normal__fld	10018181590	Chst1	91	0.00425434633944015	0.368371361649833
rem__normal__fld	10024414788	Loxl2	95	0.00432396135517352	0.37254566052198
rem__normal__fld	10028671173	Mmp21	95	0.00432421227025942	0.370731972175345
rem__normal__fld	10018189696	Fgfbp1	95	0.00434138716139616	0.370379912534013
rem__normal__fld	10024402736	Psmb9	95	0.00435033503913613	0.369332834249391
rem__normal__fld	10028167163	EG625558	94	0.00439960306458393	0.371702387068052
rem__normal__fld	10023851371	Serpinb6b	95	0.00440577105255673	0.370425311104818
rem__normal__fld	10028673135	Mett11d1	95	0.00441919530036319	0.369767668305389
rem__normal__fld	10018189163	Emr1	95	0.00444767296409999	0.370369857737781
rem__normal__fld	10018190575	EG240327	93	0.00451416394960186	0.374116711327956
rem__normal__fld	10024397750	Zmynd12	95	0.00455918982798704	0.376057534437377
rem__normal__fld	10018179001	Mstn	95	0.00456590355363158	0.374834837016057
rem__normal__fld	10018179591	Isg20	95	0.00460130388665312	0.375967572034324
rem__normal__fld	10024413552	Pon3	94	0.00464957663594115	0.378136597065046
rem__normal__fld	10018186923	1700108N11Rik	95	0.00468366102981284	0.379136914245873
rem__normal__fld	10028670615	Olfr329	94	0.00469217242373359	0.378067448438238
rem__normal__fld	10018195412	Krtap17-1	95	0.00469637151530201	0.376661980886249
rem__normal__fld	10018195650	Cenpk	94	0.00477527306022416	0.381233267615327
rem__normal__fld	10019061512	Cyp1b1	94	0.00478577965969145	0.380327439256941
rem__normal__fld	10018190169	Rbpms	94	0.00480466952840268	0.380093038510547
rem__normal__fld	10018175383	Uaca	95	0.00480611239394427	0.378486787801837
rem__normal__fld	10024461301	Treml4	95	0.00481386715040857	0.377389837323021
rem__normal__fld	10024456604	Slc26a7	95	0.00481506975630578	0.375791363402447
rem__normal__fld	10018181397	Crabp2	94	0.00484681717978046	0.376580384807585
rem__normal__fld	10018180067	Cxcl2	95	0.00487769929313255	0.377295459989684
rem__normal__fld	10024408355	Dpp4	95	0.00494057782879479	0.380468214744888
rem__normal__fld	10018192065	Ppic	95	0.0049410306613096	0.378826861803667
rem__normal__fld	10018180677	Ifi203	95	0.00494364899817508	0.377365206860698
rem__normal__fld	10018182139	Rai14	95	0.0049586266461445	0.376855625106982
rem__normal__fld	10018196013	H2-Aa	94	0.0049777441472514	0.376663735385927
rem__normal__fld	10018196450	Sfrp1	95	0.00499403308028188	0.376260397096216
rem__normal__fld	10019060881	Ptgr1	94	0.00499863385240325	0.374983722272526
rem__normal__fld	10028670476	Ptgdr	93	0.00500764085895665	0.374047130941122
rem__normal__fld	10018172996	Eps8l1	95	0.0050298556447148	0.374100887353062
rem__normal__fld	10024414972	Colec12	95	0.00504714771896084	0.373789612343806
rem__normal__fld	10028670364	Hpse	95	0.00504773623529344	0.37224915864003
rem__normal__fld	10024404096	Olfr51	94	0.00508096790123675	0.373118841152424
rem__normal__fld	10019061697	Col1a1	94	0.00509550781232483	0.372614361200426
rem__normal__fld	10018177550	Aox3	95	0.00513790702947755	0.374142819836934
rem__normal__fld	10018183887	0610012D14Rik	90	0.00514318802371287	0.372966851519578
rem__normal__fld	10023851715	Abca8a	94	0.00514398565184847	0.371476872550916
rem__normal__fld	10018173811	Bgn	95	0.00517395678091542	0.37209728849195
rem__normal__fld	10024399323	Mrgprf	95	0.00519475596174909	0.372055690363297
rem__normal__fld	10028171962	Dixdc1	94	0.00523909967630399	0.373693814616371
rem__normal__fld	10018185190	Cntln	93	0.00525819445750037	0.373524964646271
rem__normal__fld	10018184542	Anxa4	95	0.00526104981882832	0.372208581491415
rem__normal__fld	10028674653	Hoxa13	95	0.00526647591688123	0.371083995374093
rem__normal__fld	10018174798	Slc34a1	95	0.00526685433762845	0.369614245532603
rem__normal__fld	10028675333	Zdhhc15	95	0.00529826996197538	0.370325664330199
rem__normal__fld	10019060362	Lum	94	0.00534604454134959	0.372170236790593
rem__normal__fld	10028675346	Nxph2	94	0.00535008524551008	0.370967663796245
rem__normal__fld	10018183679	Zc3hav1	94	0.00536725026679171	0.370681046203345
rem__normal__fld	10018191350	C1r	95	0.00541599176169727	0.372568856207823
rem__normal__fld	10028669620	Vmn2r83	95	0.00542222840548332	0.371529382555243
rem__normal__fld	10024415707	4930432K21Rik	94	0.0054234126943877	0.37015323346323
rem__normal__fld	10018185973	Mdfic	94	0.00548511385614608	0.372902037313931
rem__normal__fld	10018195296	Tspan18	94	0.00549304445399503	0.37198811547599
rem__normal__fld	10028674065	Mbd2	85	0.00552988321220215	0.373031346609172
rem__normal__fld	10028669974	Nfatc4	95	0.00559164675588019	0.375741390499378
rem__normal__fld	10018186045	Arhgef5	95	0.00563077988109378	0.376915742502139
rem__normal__fld	10024396215	Tat	95	0.00563302939705921	0.375621623089726
rem__normal__fld	10024397108	Socs6	95	0.00563333844251671	0.37420848188382
rem__normal__fld	10023853082	Ccl5	95	0.00566027186632461	0.374567952705375
rem__normal__fld	10024409257	Nmi	95	0.00569246513095314	0.375271451284502
rem__normal__fld	10018173940	Gprc5c	95	0.00569252978790456	0.373859578976192
rem__normal__fld	10024411520	Pgp	95	0.00576861595068271	0.37743230077324
rem__normal__fld	10018186805	Tgfbi	94	0.00577925652814049	0.376712286950401
rem__normal__fld	10028676165	Dsg2	94	0.0058083650173626	0.377196958067831
rem__normal__fld	10024407354	Olfr33	94	0.00581189639271676	0.376023214939935
rem__normal__fld	10018180948	Pros1	91	0.00582977321630525	0.375782863172506
rem__normal__fld	10028673117	Nrarp	94	0.00587644535350099	0.377393560635908
rem__normal__fld	10018176934	Thbd	95	0.00589664657069011	0.377298665133422
rem__normal__fld	10018173163	Foxd1	95	0.00589923710677432	0.376081767788646
rem__normal__fld	10024413409	Cd9	94	0.00590752801961528	0.375235830851767
rem__normal__fld	10028675050	Olfr1138	94	0.00594078059907543	0.375975801986577
rem__normal__fld	10018196577	Ghrh	84	0.00596258570069619	0.375988556285929
rem__normal__fld	10018183637	Irf1	89	0.00601984257273152	0.37822866475025
rem__normal__fld	10024414550	Ttc23	95	0.00603356482786126	0.37772720238884
rem__normal__fld	10018193189	Ahnak	94	0.00603437295663846	0.376423752463569
rem__normal__fld	10024405089	Adat2	95	0.0060636130652596	0.376896863527779
rem__normal__fld	10028672496	Il18rap	95	0.00609430172000053	0.377456324323449
rem__normal__fld	10028675776	Aebp1	87	0.00612725607533821	0.378151647997114
rem__normal__fld	10024417391	Atp2b3	95	0.00618030556111482	0.380077872740785
rem__normal__fld	10024416639	Pycr1	91	0.00624198263624245	0.382519245778745
rem__normal__fld	10028670168	Sh3pxd2a	95	0.00626854949610772	0.382799422562311
rem__normal__fld	10028670097	Cpz	95	0.00631744562267061	0.384436446213144
rem__normal__fld	10018184211	Mxra8	92	0.00631833132104743	0.383150656137664
rem__normal__fld	10024405669	Klra19	95	0.00638276804067876	0.385714218680462
rem__normal__fld	10024412701	Elmo1	95	0.00640261690907485	0.38557489510567
rem__normal__fld	10018186631	Lgals3bp	91	0.00642447660913052	0.385557210018302
rem__normal__fld	10028674266	Pde3a	95	0.00647262600033949	0.387111968762572
rem__normal__fld	10018180642	Sod3	93	0.00653346196983881	0.389412233298201
rem__normal__fld	10028670921	Marveld2	95	0.0065487358185438	0.388990437494663
rem__normal__fld	10024405579	Sulf1	95	0.00655619838547128	0.388109104424293
rem__normal__fld	10018191953	Zfx	92	0.00656464774895836	0.387291964145327
rem__normal__fld	10018193585	Tec	94	0.00663767603595145	0.390277411248983
rem__normal__fld	10018182118	Pcolce	95	0.00665109838611957	0.389749886572475
rem__normal__fld	10028670588	Son	89	0.00665575437428639	0.388713923255303
rem__normal__fld	10018177393	Mterfd1	94	0.00666680098377044	0.388056870640605
rem__normal__fld	10024448203	Slc4a5	95	0.0066685867211397	0.386866944315718
rem__normal__fld	10024405470	Srd5a2	95	0.00668336424236702	0.386436117189886
rem__normal__fld	10018191854	1700084C06Rik	95	0.00668467199119018	0.385231891836669
rem__normal__fld	10028672462	Il13ra2	94	0.00669290158374661	0.384433198559492
rem__normal__fld	10018193806	Tuba8	95	0.00669728231621462	0.383419412603287
rem__normal__fld	10024406113	Cnn3	95	0.00672364279184778	0.38366648901416
rem__normal__fld	10018178320	Itih5	85	0.00673019034409834	0.382785074342116
rem__normal__fld	10018195299	Ptprc	95	0.00676933080299747	0.383757111711296
rem__normal__fld	10018188725	Tmem50b	95	0.00678368952823515	0.383322508277288
rem__normal__fld	10018185622	Atp7a	95	0.0068082272272235	0.383464034506789
rem__normal__fld	10024409366	Mgp	91	0.00680834460284118	0.382233643444671
rem__normal__fld	10018192923	Cpb1	95	0.00688697377954167	0.38540479633165
rem__normal__fld	10018173484	Alas2	91	0.00690526816974227	0.38519002316088
rem__normal__fld	10028669421	Wnk3	90	0.00690703310916968	0.384057521507952
rem__normal__fld	10024415505	Sh3bgrl3	94	0.0069102971653675	0.383015324414191
rem__normal__fld	10018195058	AI747448	94	0.00693499918547598	0.383164208965156
rem__normal__fld	10024397824	Hspb1	95	0.00695947206684844	0.383299531175412
rem__normal__fld	10018195414	Aqp11	91	0.00698948734185419	0.383738289266973
rem__normal__fld	10024402363	Tmem123	95	0.00704719839619955	0.385690065683827
rem__normal__fld	10028675822	Olfr599	94	0.00710416723738178	0.387589111596842
rem__normal__fld	10024413124	Dkkl1	95	0.00712836868218002	0.387694151702066
rem__normal__fld	10024412176	Rps19bp1	89	0.00713272990153503	0.386722838648958
rem__normal__fld	10024414425	Lrp2	94	0.00715543355069606	0.38674896123079
rem__normal__fld	10024409186	Stbd1	95	0.00715716978784603	0.385645148568645
rem__normal__fld	10018175459	Ifi35	95	0.00718580032774632	0.385992805259559
rem__normal__fld	10024414115	Olfr958	95	0.0072026664001268	0.385708326239406
rem__normal__fld	10024398127	2200002D01Rik	95	0.00724277897257813	0.386666641836656
rem__normal__fld	10024394670	V1rc29	95	0.00726807734463058	0.386830636409635
rem__normal__fld	10028672971	Rad52	87	0.00727238747535717	0.385879974454623
rem__normal__fld	10024403037	Olfr1417	95	0.00730625477910321	0.386498657068426
rem__normal__fld	10023851613	Tac1	85	0.0073100341715003	0.385526771881186
rem__normal__fld	10018182462	Ctgf	95	0.00735194989206935	0.386565969551586
rem__normal__fld	10028671551	Gtf3a	95	0.00736454858015627	0.386062058701927
rem__normal__fld	10024402162	Akr1c14	95	0.00741644410171908	0.38761499443339
rem__normal__fld	10028671399	H2-Ab1	95	0.00742173973315522	0.386730414119262
rem__normal__fld	10028172014	LOC434412	95	0.00746628804079024	0.387890379289294
rem__normal__fld	10028674341	Olfr663	95	0.00747007804806612	0.386932256989711
rem__normal__fld	10024415306	Mylc2b	86	0.00749230704692415	0.386932082625127
rem__normal__fld	10018190787	Foxc1	95	0.00749263926514076	0.385804419439378
rem__normal__fld	10024406857	Erbb2ip	86	0.00751287238852995	0.38570510634211
rem__normal__fld	10018179330	Prrx2	94	0.00752609567458477	0.385247556236686
rem__normal__fld	10024406268	Tchhl1	95	0.00752758646207683	0.384193885002889
rem__normal__fld	10024873287	9030409G11Rik	89	0.00756440730828783	0.384944283021758
rem__normal__fld	10018190557	Slc25a24	95	0.0075685888230152	0.384034168733984
rem__normal__fld	10028170655	Vmn2r52	95	0.00756978488795071	0.382978302877599
rem__normal__fld	10024400975	Pnoc	93	0.0075709471180912	0.381926851139882
rem__normal__fld	10024401914	Rab4b	94	0.00771434804941614	0.388036166046354
rem__normal__fld	10024414128	Col8a2	95	0.00775540669342845	0.388977227932071
rem__normal__fld	10024439031	Msrb3	92	0.00783868231128557	0.39202421536096
rem__normal__fld	10028172499	Wfdc10	94	0.00792914160149374	0.395411978316324
rem__normal__fld	10018196115	Adh1	95	0.00796407880554008	0.396019507233199
rem__normal__fld	10019060734	Snai2	95	0.00802994463163317	0.398157140652261
rem__normal__fld	10028673973	Hnf4a	95	0.00806020281616817	0.398522073331224
rem__normal__fld	10018181435	Casp12	94	0.00806639163111923	0.397698243478751
rem__normal__fld	10024405291	Fshr	93	0.00813227304123804	0.399813785338155
rem__normal__fld	10028672554	Rnf20	80	0.00814606678564319	0.399363792499533
rem__normal__fld	10018192159	Rrbp1	95	0.00815097965451614	0.398482162660671
rem__normal__fld	10024402659	Ankrd32	95	0.00815982496434573	0.397797181174995
rem__normal__fld	10018195726	S100a11	95	0.00818958779791485	0.398132921885224
rem__normal__fld	10018194995	Nampt	95	0.00818975746834491	0.397032142002994
rem__normal__fld	10024404223	AI451617	95	0.00823941003267179	0.398329700579499
rem__normal__fld	10018188279	Fkbp7	94	0.00824727300726998	0.39760537235049
rem__normal__fld	10018186795	Zfp185	95	0.00826364060669044	0.397293925742653
rem__normal__fld	10028175313	Wfikkn2	95	0.00826625778984898	0.396324932712208
rem__normal__fld	10018183962	Rab19	95	0.00828943440382744	0.396344275725859
rem__normal__fld	10024413008	Pip5kl1	95	0.00831979371041956	0.396705999277101
rem__normal__fld	10024393416	Ak7	84	0.00832414711741616	0.39582911593309
rem__normal__fld	10024394721	Galc	95	0.00838347973995098	0.397564254479855
rem__normal__fld	10019060614	Cp	92	0.00838481633864689	0.396547129233181
rem__normal__fld	10018180155	Tfpi	95	0.00843078808409949	0.397640747467934
rem__normal__fld	10018186635	Hoxa7	95	0.00843397867581242	0.396716121280647
rem__normal__fld	10024415703	Slco1a5	95	0.008455248257639	0.396644584032208
rem__normal__fld	10018177074	Cxcl14	95	0.00847080787990239	0.396306291241455
rem__normal__fld	10028174526	9230112J17Rik	94	0.00847129127236365	0.39526636274589
rem__normal__fld	10019060165	Fn1	95	0.00847912312791052	0.394573954326617
rem__normal__fld	10028174419	Tsga10	94	0.00848953175607021	0.394004828487056
rem__normal__fld	10018196112	Bcat2	95	0.0084974840402971	0.393325032546092
rem__normal__fld	10018173665	Slc22a6	91	0.00852995811145278	0.393780877909083
rem__normal__fld	10019062292	Rab4a	90	0.00854589103411759	0.393472718406832
rem__normal__fld	10018195011	Lsm14a	85	0.00855668387453826	0.392930148159535
rem__normal__fld	10028676008	Aim1	95	0.00856632396578621	0.392337637633008
rem__normal__fld	10018192436	A930031H19Rik	95	0.008587707657237	0.392284682589377
rem__normal__fld	10028671994	1700112C13Rik	93	0.00864315786007458	0.393784082190414
rem__normal__fld	10018179109	Rpp21	94	0.00865445878274638	0.393269453407096
rem__normal__fld	10023851440	Slc13a3	90	0.00866954401082031	0.392929020740408
rem__normal__fld	10018191969	Cd22	95	0.00868912675473419	0.392793667634789
rem__normal__fld	10018186667	Fgf21	95	0.00870318002337204	0.392409702400951
rem__normal__fld	10028671061	Olfr374	95	0.00872381945938503	0.392323911811724
rem__normal__fld	10019061594	Rnase4	94	0.00880342442232538	0.394883501665337
rem__normal__fld	10024408964	1700018L24Rik	94	0.00880597376365432	0.393982435430951
rem__normal__fld	10028671225	Bbc3	95	0.0088269176999482	0.393906860640765
rem__normal__fld	10028671685	Dsg3	95	0.00882800266485095	0.392947719639555
rem__normal__fld	10018190697	Ptrf	95	0.00882923522717491	0.392000025239163
rem__normal__fld	10024462207	Pstk	92	0.00885959202011833	0.392346919893484
rem__normal__fld	10023853239	Ets1	95	0.00886995627686074	0.391808931579909
rem__normal__fld	10024409295	Tmem40	89	0.00893920964274255	0.393868366132383
rem__normal__fld	10018182627	Dcn	95	0.00906822181435255	0.398543768830787
rem__normal__fld	10028672258	Olfr1024	95	0.00910699841545058	0.399239799552902
rem__normal__fld	10018175449	Osr1	95	0.00911583590331119	0.398623135832231
rem__normal__fld	10018191075	1100001H23Rik	94	0.00913308273044141	0.398376370527825
rem__normal__fld	10018173286	Ube2j2	93	0.00917844982668784	0.399354351959188
rem__normal__fld	10024410090	Samd9l	95	0.00923472201797555	0.400800753119318
rem__normal__fld	10028172977	EG665983	95	0.00924967498511767	0.400451103087034
rem__normal__fld	10019061210	Cfh	95	0.00929284913120547	0.401321951065757
rem__normal__fld	10028671161	Olfr776	94	0.0094233373186572	0.405949907658193
rem__normal__fld	10018192927	Igf2	95	0.00947548188268735	0.407188362188372
rem__normal__fld	10028673708	Chrnb1	95	0.00953824196482846	0.408875771319888
rem__normal__fld	10018191180	Cdh1	94	0.00954990515198643	0.408369899914427
rem__normal__fld	10018196018	Lypd3	95	0.00958156998714892	0.408719715824363
rem__normal__fld	10018187296	Glrx	81	0.00958711513094079	0.407956361219788
rem__normal__fld	10028174463	B830032F12	94	0.00959033343814665	0.407097958920742
rem__normal__fld	10019061231	Casp8	95	0.00965331288572304	0.408774349058695
rem__normal__fld	10028669775	Olfr763	95	0.00968859575868315	0.409272622776994
rem__normal__fld	10018193353	Csrp2	91	0.00975370958562876	0.411025572949837
rem__normal__fld	10028674020	Olfr814	95	0.00979438325227178	0.411742623484391
rem__normal__fld	10018196468	Sobp	89	0.00979730914631914	0.410873176825394
rem__normal__fld	10018185976	Ocln	95	0.00979935921451593	0.409971268676527
rem__normal__fld	10024410231	Slc9a2	95	0.00980822806929002	0.409358276541783
rem__normal__fld	10028168403	Itpr2	95	0.00984295514129551	0.409824859519395
rem__normal__fld	10024393844	Ccl25	95	0.00994564481541853	0.413112177488172
rem__normal__fld	10028673542	Bpil1	94	0.00997106666635646	0.413182010145876
rem__normal__fld	10018175670	2010204K13Rik	94	0.00999069368226045	0.413011954503708
rem__normal__fld	10024415892	Slc38a2	93	0.0100134784411253	0.412972935519776
rem__normal__fld	10024408646	Nmral1	93	0.0100217819806986	0.412338282723591
rem__normal__fld	10018182695	1500015O10Rik	95	0.0100242414352774	0.411466740423509
rem__normal__fld	10018176889	Emp3	93	0.0100359277079391	0.410977143126994
rem__normal__fld	10018192724	Dnase1l1	92	0.0100622308747811	0.411087009729322
rem__normal__fld	10018180680	1700124P09Rik	95	0.0101678131543861	0.414427681824205
rem__normal__fld	10018185257	Krt80	95	0.010172501801351	0.413650049884843
rem__normal__fld	10018177890	C1qtnf3	95	0.0102451999758882	0.415635105781722
rem__normal__fld	10018179487	Hc	95	0.010275923633906	0.415912034708138
rem__normal__fld	10024408953	Armcx3	79	0.0103259460878428	0.416966973811637
rem__normal__fld	10018174134	Pcca	92	0.0103393221110044	0.416540652823889
rem__normal__fld	10018182592	Irf6	95	0.0103670653863544	0.416693778254302
rem__normal__fld	10028673989	Rint1	95	0.010372316436085	0.415944228694986
rem__normal__fld	10028675532	Tacr2	95	0.0104090847100588	0.416459104123823
rem__normal__fld	10028673300	E330026B02Rik	94	0.0104479421666599	0.417055012542544
rem__normal__fld	10018188888	Igfbp4	94	0.0104564196100511	0.416438276643774
rem__normal__fld	10028163571	Gpc5	94	0.0105415409842268	0.418869815729412
rem__normal__fld	10024399593	Ptgis	95	0.0105778526630919	0.419355234051143
rem__normal__fld	10018193635	Ccdc96	94	0.010599157019519	0.41924483810843
rem__normal__fld	10028674487	Hgsnat	90	0.0106038615427124	0.418479832855707
rem__normal__fld	10018179368	Cd3eap	95	0.0106211695071775	0.418214556793932
rem__normal__fld	10018181679	Bdh2	76	0.0106437774231915	0.418158695876354
rem__normal__fld	10018179441	Rcn3	95	0.010710384014076	0.419827755362564
rem__normal__fld	10028675115	Trim6	94	0.0107143183819125	0.419038195772596
rem__normal__fld	10018174295	Serpinh1	93	0.0107521127445594	0.419573475798907
rem__normal__fld	10028670952	Mtap1a	87	0.0107524986972221	0.418649859790724
rem__normal__fld	10018183141	Ccl9	94	0.01081554924134	0.420164774545272
rem__normal__fld	10018182451	Serpind1	95	0.0108393258151687	0.420150615784403
rem__normal__fld	10028676050	Msh5	94	0.0109433679454529	0.423240834939248
rem__normal__fld	10028674696	Slc6a3	95	0.0109485258817791	0.4225014289279
rem__normal__fld	10018185767	Plcz1	95	0.0109844356661275	0.422949376843546
rem__normal__fld	10024402833	Nbl1	91	0.0109991484682741	0.422580971174044
rem__normal__fld	10018192334	Apod	89	0.0110045261310859	0.421856327721187
rem__normal__fld	10024408596	Glt8d4	95	0.0110485419714775	0.422612801036471
rem__normal__fld	10018188613	Pramef12	95	0.0110793113485601	0.422860383136711
rem__normal__fld	10028670963	V1rg5	94	0.0110799323446365	0.42195873638086
rem__normal__fld	10018189140	Scamp3	94	0.0111259719977419	0.422786935914194
rem__normal__fld	10018191923	Ppwd1	95	0.0111789526778263	0.423874711121763
rem__normal__fld	10018179847	Ctsh	95	0.011292220841291	0.427238720699626
rem__normal__fld	10028671713	Olfr65	95	0.0113203861682159	0.427375273040412
rem__normal__fld	10028672824	Olfr12	95	0.0113210807484066	0.426476383864218
rem__normal__fld	10028173975	A330041K01	92	0.0113600761846292	0.427021092693924
rem__normal__fld	10018174654	4930565N06Rik	95	0.011434791824334	0.428903269204114
rem__normal__fld	10028166983	G630071F17	95	0.0114522895883471	0.428635802141059
rem__normal__fld	10018191211	Fignl1	95	0.011475691562427	0.428589991314334
rem__normal__fld	10018186015	Ifi47	94	0.0114979740376188	0.42850265556899
rem__normal__fld	10019059753	Lta	95	0.0115053557426242	0.427861562702205
rem__normal__fld	10028674097	Olfr919	95	0.0115111641961955	0.427164822325344
rem__normal__fld	10028170944	OTTMUSG00000007921	95	0.0115239649977661	0.426729971959834
rem__normal__fld	10024402271	Slc22a2	95	0.0115251760901477	0.425868714804523
rem__normal__fld	10024408019	Tbx18	95	0.0115289094525198	0.425104110406047
rem__normal__fld	10018185239	Klk1b9	95	0.0115527991305326	0.42508438914966
rem__normal__fld	10018184472	Rbp1	93	0.0115880620429051	0.425482345558481
rem__normal__fld	10028669543	5730442P18Rik	95	0.0116146285046854	0.425559988411672
rem__normal__fld	10024416013	Cpne3	94	0.0116281837323532	0.42516157495352
rem__normal__fld	10018187170	Tagln	95	0.0116736240362303	0.425928202781031
rem__normal__fld	10024407395	St8sia5	94	0.0117001454291108	0.426002784619757
rem__normal__fld	10028669656	A530095I07Rik	95	0.0118076610835359	0.429019902918285
rem__normal__fld	10018179521	Bicc1	95	0.0118436759529964	0.429431950595729
rem__normal__fld	10018178056	Ccdc117	93	0.0118701198734335	0.429495979786354
rem__normal__fld	10028671527	Islr	95	0.0119062874954854	0.429910845583874
rem__normal__fld	10028166618	Kncn	95	0.0119677185231232	0.431234312994693
rem__normal__fld	10024402978	Ecm1	95	0.0119800685019768	0.430787421918191
rem__normal__fld	10028171949	A730013G04	93	0.0119984564745296	0.430559044294253
rem__normal__fld	10024394385	Tcf23	93	0.0120627789530693	0.43197655329057
rem__normal__fld	10028172156	625175	95	0.0121316298215183	0.43355007271808
rem__normal__fld	10024394589	Olfr522	95	0.0121636740781746	0.433804474706046
rem__normal__fld	10018192072	Pdpn	95	0.0121965728499619	0.434088249244862
rem__normal__fld	10024408692	Krtap16-4	95	0.0121994099422732	0.433303123745558
rem__normal__fld	10024411709	Defb7	94	0.0122147267408465	0.43296355233746
rem__normal__fld	10028674348	Entpd1	94	0.0122193148202098	0.432245843762056
rem__normal__fld	10024403376	Tm4sf1	92	0.0122279352797599	0.431673398801098
rem__normal__fld	10028672840	Trex2	95	0.0122358325931208	0.431077794434563
rem__normal__fld	10018190637	Nupr1	94	0.0122667448589514	0.431293792980181
rem__normal__fld	10028672473	Wdr86	95	0.0122805212886193	0.430907646183729
rem__normal__fld	10024399046	Rtn3	95	0.0123052631273601	0.430907041184256
rem__normal__fld	10024875048	Lrrk1	95	0.0123465479880918	0.43148458069227
rem__normal__fld	10018174081	Adamts1	93	0.0123506010887655	0.430761245188127
rem__normal__fld	10028670819	Vps72	94	0.0123701177021403	0.430579056976099
rem__normal__fld	10024406264	Gpr177	92	0.0124071868754967	0.43100734607015
rem__normal__fld	10028673929	Sytl3	95	0.0124601109001492	0.431983605789237
rem__normal__fld	10024394758	Lrrc17	95	0.0124671664842817	0.431368917479998
rem__normal__fld	10024408439	Glod5	94	0.0124699901840349	0.430610534053459
rem__normal__fld	10018176203	Ccl7	95	0.0124779687369125	0.430032807717277
rem__normal__fld	10024410153	Tssk3	95	0.0125432300319956	0.431427619519469
rem__normal__fld	10019060551	Adm	95	0.0126361823445281	0.433767490185735
rem__normal__fld	10028673882	Olfr282	93	0.0126454371882656	0.433230686662548
rem__normal__fld	10024397653	Prdm6	91	0.0126729383913709	0.433319881657011
rem__normal__fld	10024437701	Glis3	95	0.0126765142193646	0.432592261713374
rem__normal__fld	10024407095	Ust	95	0.0127323192894666	0.433646350125003
rem__normal__fld	10028673151	Olfr121	95	0.0128119707942102	0.435506913481315
rem__normal__fld	10018178554	Anxa1	94	0.0129624382621712	0.439762720301807
rem__normal__fld	10018176538	Ppp4c	90	0.0129707879452811	0.439189870427377
rem__normal__fld	10024407733	Ccdc102a	95	0.0129805045664915	0.438665439757705
rem__normal__fld	10018194462	Stag3	95	0.0130334313785722	0.439600464559438
rem__normal__fld	10018182338	Tmem45a	94	0.0131768127503644	0.443576884153465
rem__normal__fld	10028670679	Zfp82	95	0.0131932368026372	0.443272380913318
rem__normal__fld	10018174400	Dmbt1	93	0.0132030168412686	0.442746252611636
rem__normal__fld	10028175054	EG639653	94	0.0132411646910196	0.443171596697126
rem__normal__fld	10024411001	2310047O13Rik	94	0.0132482625830761	0.442558084445021
rem__normal__fld	10024404899	Svep1	95	0.0132563957679443	0.441981440508242
rem__normal__fld	10018193796	Tal1	93	0.0132749663260816	0.441754328755497
rem__normal__fld	10024400827	Bnc2	95	0.0132814800335401	0.441127630732314
rem__normal__fld	10024409135	Dnahc14	95	0.0132853840832545	0.440416808733261
rem__normal__fld	10024406938	Synpo	95	0.0132912933722346	0.439775037738348
rem__normal__fld	10028163848	LOC735298	94	0.0133010648403321	0.439263249489827
rem__normal__fld	10018174380	Pdgfrl	95	0.0133115788315996	0.438777874971894
rem__normal__fld	10024411036	6330514A18Rik	91	0.0133513785345409	0.439257829896313
rem__normal__fld	10024423649	Abca15	94	0.0134185169533058	0.440633715198744
rem__normal__fld	10024395982	Tmem64	95	0.0134425452679098	0.440591446031456
rem__normal__fld	10028675397	Hsp25-ps1	95	0.0135001566467397	0.441647981729055
rem__normal__fld	10018175927	Cyp4v3	91	0.0135241144316827	0.441601665232656
rem__normal__fld	10028671333	Tas2r131	94	0.01352461114903	0.440790884714826
rem__normal__fld	10024399793	Cilp	95	0.0135428250628886	0.440559490457033
rem__normal__fld	10019061147	Col5a2	95	0.0135441099113941	0.439779270331909
rem__normal__fld	10024406078	Arap2	94	0.0135597578365363	0.439467458821373
rem__normal__fld	10028675126	V1rb4	94	0.0136164633143243	0.440484995394982
rem__normal__fld	10018193727	Fgg	95	0.0136920770897259	0.442109294377718
rem__normal__fld	10018193927	Mylc2pl	95	0.0137238387543499	0.442314240149455
rem__normal__fld	10028669703	Olfr1410	94	0.0137300025952068	0.441694944855786
rem__normal__fld	10018192099	Ccl20	95	0.0137460781636045	0.441396207305116
rem__normal__fld	10024397133	Parp12	95	0.0137475234361738	0.440629646193682
rem__normal__fld	10024402702	A730035I17Rik	94	0.013749914727816	0.439896168975938
rem__normal__fld	10024414592	U90926	95	0.0137687545357923	0.439690649432898
rem__normal__fld	10018178652	Cbr1	94	0.0137717506280165	0.43898085701465
rem__normal__fld	10024409709	Tjp3	95	0.0138794014871517	0.441603479858113
rem__normal__fld	10024402141	Sepw1	78	0.0139762631452198	0.443873875509864
rem__normal__fld	10018176466	1700003M02Rik	92	0.0140295821540738	0.444755642640255
rem__normal__fld	10024416707	Ube2e2	95	0.0141247752398564	0.44695925140811
rem__normal__fld	10028673749	V1rc22	95	0.0141275658842465	0.446236218964474
rem__normal__fld	10024395974	Cdc20b	94	0.0141372669934812	0.445733686149542
rem__normal__fld	10024399372	Spata13	95	0.0141442787944208	0.44514833298029
rem__normal__fld	10028673457	Olfr1162	95	0.0141470658568364	0.444432372152312
rem__normal__fld	10024420797	Smc4	95	0.0141970312072577	0.445198434470475
rem__normal__fld	10018184239	Gusb	95	0.0142123055771257	0.444875838604847
rem__normal__fld	10028672218	H2-T23	95	0.0142270816535147	0.444538831414307
rem__normal__fld	10028172338	2310040A07Rik	95	0.0142503736146913	0.444468642276141
rem__normal__fld	10018182266	Fzd7	93	0.0142988848246637	0.445183884594717
rem__normal__fld	10024416660	Zfy1	95	0.0143064006045791	0.444622493075168
rem__normal__fld	10018180524	Gas1	90	0.0143116266282221	0.443992067446662
rem__normal__fld	10028672033	Agtr1b	95	0.0143229008129919	0.443551184607316
rem__normal__fld	10023852579	Moap1	86	0.0144100923506997	0.445458698528557
rem__normal__fld	10024406854	Lama1	94	0.0144136591903927	0.444778944236869
rem__normal__fld	10028673424	Vmn2r10	94	0.0144243249315396	0.444320267448698
rem__normal__fld	10018177779	Pdgfd	95	0.0144474340716936	0.444245834953633
rem__normal__fld	10018176887	Cxcl5	95	0.0144487674696986	0.443503261098119
rem__normal__fld	10028669349	C230066G23Rik	95	0.0144706129578281	0.44339180971486
rem__normal__fld	10024400396	Suds3	95	0.0144721154424546	0.442658518735464
rem__normal__fld	10018191950	Mup4	95	0.0144814098537973	0.442165714202611
rem__normal__fld	10024394763	Clec3b	95	0.0145041929536896	0.442085769117362
rem__normal__fld	10024878999	Hs3st5	95	0.0146266195996626	0.445037915231691
rem__normal__fld	10018196653	Fam158a	93	0.0146463579577818	0.444860757237757
rem__normal__fld	10018189819	Ms4a6c	95	0.0147129147741501	0.446103778274056
rem__normal__fld	10028173102	6330409D20Rik	95	0.0147460484359935	0.446330829530489
rem__normal__fld	10018178375	Tpm1	93	0.014826075156983	0.447973979222451
rem__normal__fld	10018187584	Dym	94	0.0148286576002534	0.447275488517868
rem__normal__fld	10018174683	Cd48	95	0.0148347530714104	0.446685194558522
rem__normal__fld	10024426035	Il13ra1	93	0.0148393544979201	0.446052030538518
rem__normal__fld	10018175338	Apba2	93	0.0148584388457962	0.445855637365925
rem__normal__fld	10028168965	Adcy10	95	0.0148585832266517	0.445092568806621
rem__normal__fld	10018190807	4930593A02Rik	95	0.0148652045255507	0.444525806808736
rem__normal__fld	10024393649	C1s	95	0.0149085708321457	0.445057918975409
rem__normal__fld	10024404074	Atp1a3	85	0.0149121001686537	0.444401012560358
rem__normal__fld	10024399798	Gbp6	95	0.0149473207369719	0.444689179668819
rem__normal__fld	10018178376	Rdx	85	0.0149591642511247	0.444282072741595
rem__normal__fld	10018174630	A030005K14Rik	92	0.0150192411215234	0.445306426710381
rem__normal__fld	10028672618	Tmem167	95	0.0150642567813983	0.445881505141932
rem__normal__fld	10024433070	Mapre3	85	0.0150690164154085	0.445265130210136
rem__normal__fld	10018179809	0610009L18Rik	94	0.015080905208624	0.444861142798122
rem__normal__fld	10018195016	Zfr	95	0.0151189390706445	0.445228452767337
rem__normal__fld	10018194566	Tgfbr3	90	0.0151226947399351	0.444586789280119
rem__normal__fld	10024400407	Amn	94	0.0151606481242595	0.444950961137626
rem__normal__fld	10018196243	Plek	94	0.0151761991061579	0.444657523979077
rem__normal__fld	10028670661	Plau	95	0.0152601733792275	0.44636648317996
rem__normal__fld	10024395661	Neurod2	93	0.0153004376192283	0.446793315981627
rem__normal__fld	10024409016	Tspan8	95	0.0153108257708693	0.446347758318607
rem__normal__fld	10028673255	Cpa5	93	0.0153834092462902	0.447713803549222
rem__normal__fld	10024400273	Fsd2	95	0.0154002187147603	0.447454768800814
rem__normal__fld	10028670504	Bmp6	94	0.0154170280410044	0.447196593376067
rem__normal__fld	10018195814	Mrap	95	0.0154497297491976	0.447399495099892
rem__normal__fld	10024395095	Rin2	95	0.0154798719299825	0.447527726028931
rem__normal__fld	10018178265	Thbs2	95	0.0155244302863581	0.448071616424172
rem__normal__fld	10018182464	Fmod	95	0.0155271158465733	0.447407159261194
rem__normal__fld	10024397237	Iqca	94	0.0155982616884047	0.448714291611561
rem__normal__fld	10028669486	Tmem139	95	0.0156469164351409	0.449371177619129
rem__normal__fld	10024444562	Ecm2	95	0.0156725383553555	0.449365498412862
rem__normal__fld	10024394422	Dak	86	0.0156908526569159	0.449150657304218
rem__normal__fld	10018175421	Tomm40	81	0.0157572858341834	0.450311662821228
rem__normal__fld	10024401033	Bmx	95	0.0157623085741645	0.449716751515997
rem__normal__fld	10024398784	Ifitm2	95	0.0157704345411437	0.449212181266883
rem__normal__fld	10018190025	1700057K13Rik	95	0.0157835222607237	0.448850361806593
rem__normal__fld	10024407382	Cxcl16	95	0.0158843029362353	0.450979458894356
rem__normal__fld	10018176478	Omd	94	0.0159656217463222	0.452549968848522
rem__normal__fld	10024461079	Eln	94	0.0159971943967921	0.452707595580114
rem__normal__fld	10024406267	4833423E24Rik	93	0.0160373655260894	0.453107645480618
rem__normal__fld	10018195160	Nedd9	95	0.0160719917801247	0.453349991801119
rem__normal__fld	10028166371	LOC497255	95	0.0160807893870973	0.452864172318836
rem__normal__fld	10024404333	6330407J23Rik	91	0.0160832384280582	0.452201424235742
rem__normal__fld	10028675804	Eapa2	94	0.016125907038311	0.45266981628188
rem__normal__fld	10018179399	Trim47	93	0.0161279477511713	0.451998071918495
rem__normal__fld	10028670764	Prrg4	95	0.0162060511451377	0.453456775128581
rem__normal__fld	10018184143	2810474C18Rik	95	0.0162188098996309	0.45308534108054
rem__normal__fld	10024399290	4833409A17Rik	95	0.0162818005881389	0.454116117685847
rem__normal__fld	10028672986	St8sia2	84	0.0163353216924248	0.454879901975938
rem__normal__fld	10018191270	Nsun7	94	0.0163438688894559	0.454390885226981
rem__normal__fld	10024399930	C130090K23Rik	95	0.0163823640849288	0.4547347121756
rem__normal__fld	10018188331	Bub1b	95	0.0164090956862081	0.454751435227335
rem__normal__fld	10024397849	Kif27	95	0.0164196829095421	0.454321401204564
rem__normal__fld	10028670495	Gpr113	95	0.0164341879647237	0.454000964028654
rem__normal__fld	10024402572	Alox12e	93	0.0164513616756379	0.453755148340416
rem__normal__fld	10028175147	9430027B09Rik	94	0.0164755812550662	0.45370413949869
rem__normal__fld	10018188586	Gypc	95	0.0164921634397789	0.453443305696545
rem__normal__fld	10024416138	Cps1	95	0.0165210900504848	0.453522162836968
rem__normal__fld	10018191473	Fbxo43	95	0.016639878935501	0.45606370550151
rem__normal__fld	10028670392	4930448A20Rik	95	0.0167356704789952	0.457967938705081
rem__normal__fld	10018193446	Filip1l	94	0.016764773899247	0.458044152186019
rem__normal__fld	10018188672	Ngly1	95	0.0167861804069442	0.457910162699774
rem__normal__fld	10024399783	Cald1	93	0.0167936441776334	0.457396843924151
rem__normal__fld	10018180878	Fer1l3	95	0.0168061435445212	0.457022066013823
rem__normal__fld	10028171754	4930447A16Rik	95	0.0168353577750099	0.457102288168912
rem__normal__fld	10024404457	Cd109	95	0.0168690492933806	0.457303635361364
rem__normal__fld	10028673293	Cngb3	94	0.0169240124846963	0.458080113971469
rem__normal__fld	10018178462	4933424G06Rik	94	0.0169900552265777	0.459153604290929
rem__normal__fld	10018173797	Ktn1	94	0.0170104035451973	0.458990795814906
rem__normal__fld	10023853132	Oas2	95	0.0170184354158305	0.458496671791198
rem__normal__fld	10018180853	Aoc3	95	0.0170315121350089	0.458139779285464
rem__normal__fld	10018184060	Rock1	94	0.0170891559925511	0.458980973602406
rem__normal__fld	10018188781	Ptpn13	95	0.0171304056145154	0.459379937311289
rem__normal__fld	10028675875	Olfr397	95	0.0171322121246862	0.45872156895083
rem__normal__fld	10028675033	Mtap1b	85	0.0172125667798795	0.460165149365627
rem__normal__fld	10024423157	Sval3	95	0.0172348812743313	0.460055021009911
rem__normal__fld	10028673473	Olfr1112	95	0.0173092822149093	0.461333457378685
rem__normal__fld	10018184061	Artn	94	0.0173816172506831	0.462553007080869
rem__normal__fld	10024403186	Otop3	94	0.0174403639180003	0.463407776532636
rem__normal__fld	10018173782	Sirt5	94	0.0174821769787137	0.463810683136484
rem__normal__fld	10018186109	Slc7a10	91	0.0174946660697471	0.463435568155065
rem__normal__fld	10018189413	Amtn	95	0.0175042282121293	0.462984175993767
rem__normal__fld	10024394311	Plekhg2	94	0.0175282238263851	0.462915337593939
rem__normal__fld	10024417266	Dlgap1	94	0.0176237416233591	0.464732726080214
rem__normal__fld	10018176024	Tgfbr2	95	0.0176365135368186	0.464365932821167
rem__normal__fld	10018185002	Nkx3-1	94	0.0176955762118298	0.465217233218559
rem__normal__fld	10024407373	Aim1l	95	0.0177074751867559	0.464827900679184
rem__normal__fld	10028674728	Atp7b	94	0.0177245061053317	0.464574253399386
rem__normal__fld	10021551543	Prop1	95	0.0177420739038218	0.464335419882878
rem__normal__fld	10028671934	Oas1f	95	0.0177888155301876	0.464859677908985
rem__normal__fld	10028673840	Osgin1	94	0.0178551827809258	0.465894454451623
rem__normal__fld	10018191904	Ccdc80	93	0.0178576777519587	0.465262011369893
rem__normal__fld	10028672506	3830402I07Rik	95	0.0178604290325701	0.464638126880193
rem__normal__fld	10028668963	Stil	95	0.0178660271991378	0.464090055781784
rem__normal__fld	10018191918	Gas2l3	95	0.0178771227045724	0.463686204993112
rem__normal__fld	10018183378	Scnn1g	95	0.0178833252113627	0.463156833301424
rem__normal__fld	10018191575	Efna4	95	0.0179388204435575	0.463903760772177
rem__normal__fld	10018179920	Emd	93	0.017950058734417	0.463505670940346
rem__normal__fld	10028671460	Ube2l3	93	0.0180094061334953	0.464349191625706
rem__normal__fld	10018183241	Casp6	95	0.0180187625781093	0.463903171463631
rem__normal__fld	10024393303	Osr2	94	0.018035428880382	0.463646387347367
rem__normal__fld	10028672556	Mis12	95	0.0180666563191864	0.463764139497228
rem__normal__fld	10018196874	Bhlhb9	95	0.0180694653503195	0.463153129538969
rem__normal__fld	10019061523	Igfbp2	94	0.0180695563254849	0.462474350424615
rem__normal__fld	10028674665	Fzd6	92	0.018095249902776	0.462451878572559
rem__normal__fld	10018178746	Cdca5	95	0.0181159143635333	0.462301134285826
rem__normal__fld	10018195968	D6Mm5e	93	0.0182676369074734	0.465490413964373
rem__normal__fld	10018183170	Gpr182	95	0.018301635535961	0.46567494863723
rem__normal__fld	10028675537	Tgif2	93	0.0183634289731376	0.466565135545237
rem__normal__fld	10028674695	Mx2	95	0.0185846285918234	0.471496903807719
rem__normal__fld	10018194077	Sec14l2	95	0.0186603239080624	0.472728205670915
rem__normal__fld	10028671791	Dusp2	95	0.0186785899332623	0.472503167439677
rem__normal__fld	10024396417	Lce1a1	93	0.0186918579672069	0.472152534196326
rem__normal__fld	10024407118	Nfe2	95	0.0187377454188794	0.472625683000257
rem__normal__fld	10028671317	Ly6g5c	95	0.018759348903636	0.472485829694472
rem__normal__fld	10024448940	AI851790	93	0.0188314616877425	0.473616704065708
rem__normal__fld	10024403013	Cd209b	95	0.0188759116777392	0.474049591398808
rem__normal__fld	10024420346	Olfr314	85	0.0188815252992608	0.473507300156102
rem__normal__fld	10024408597	Lrrc3b	91	0.0189485005262594	0.474503170012976
rem__normal__fld	10018189562	Vps4b	89	0.0189589399020106	0.47408245697499
rem__normal__fld	10018185659	Car3	95	0.018963894750503	0.473526003210551
rem__normal__fld	10018178345	4833416E15Rik	95	0.0189881834988472	0.473453217211945
rem__normal__fld	10018173180	Bcl6b	95	0.0190100505023944	0.473320341836441
rem__normal__fld	10019061126	Vnn1	94	0.0190624048331424	0.473945848165729
rem__normal__fld	10018184463	Adrb2	89	0.0190892388336484	0.473935966705873
rem__normal__fld	10028673027	Ocel1	95	0.0190996407222143	0.473518728104583
rem__normal__fld	10028670468	Prodh	93	0.0191053554791839	0.472986638349525
rem__normal__fld	10018186190	Ltbp1	95	0.0191511040501714	0.473445759785773
rem__normal__fld	10018195110	Tes	94	0.0191545321022706	0.472858832209812
rem__normal__fld	10024394527	Tlr4	94	0.0192314186490358	0.474084433665465
rem__normal__fld	10019059670	Acot1	90	0.0192324607466475	0.473439528761886
rem__normal__fld	10028674708	Bmp4	94	0.0192755750111875	0.473830660303258
rem__normal__fld	10024411302	5730593F17Rik	89	0.0193241691356957	0.474355204002324
rem__normal__fld	10019060974	Lepr	95	0.019348652755777	0.474287257128933
rem__normal__fld	10018182177	Myl9	95	0.0194254709704975	0.475500558045763
rem__normal__fld	10018175362	Pla2g4a	95	0.0194415874740284	0.475226669098301
rem__normal__fld	10021552730	Itga1	95	0.0194458232824172	0.474663546153139
rem__normal__fld	10028671038	Olfr1249	94	0.0195413861453029	0.476328129513797
rem__normal__fld	10024414740	Styk1	95	0.0195913103380499	0.476877154018769
rem__normal__fld	10018185390	1110018M03Rik	94	0.019634522530399	0.477261494579699
rem__normal__fld	10028670511	Fzd3	94	0.0196672058071132	0.477389190888421
rem__normal__fld	10024445985	Slc28a3	95	0.0198125023819134	0.480246227652953
rem__normal__fld	10018176105	Mmp2	88	0.0198141849882874	0.479619020217183
rem__normal__fld	10028671483	Olfr701	95	0.0198166409828065	0.479012249534395
rem__normal__fld	10028668919	Olfr1508	95	0.019818474311574	0.478392131648591
rem__normal__fld	10024393348	Lmod1	95	0.0198272827195088	0.477941867659739
rem__normal__fld	10018191590	Ube2q1	95	0.0198417704594794	0.477629561655298
rem__normal__fld	10024443245	Mreg	95	0.0198712586223761	0.477678708651704
rem__normal__fld	10018190172	Bmpr1a	95	0.0199366038532443	0.478588487533605
rem__normal__fld	10018175538	Psip1	83	0.0199854972058453	0.47910136827897
rem__normal__fld	10024409825	Havcr1	95	0.0200322847491923	0.479562426100334
rem__normal__fld	10018192166	Mrpl20	94	0.0200673825163169	0.479742754552169
rem__normal__fld	10028675546	Olfr684	95	0.0200725609833057	0.479208300896368
rem__normal__fld	10024399445	Mfsd4	95	0.0201429088914758	0.480229022393487
rem__normal__fld	10028671516	Psg16	95	0.0201437591041827	0.479592316619968
rem__normal__fld	10024406307	Gcom1	95	0.0202355219138911	0.481118884411694
rem__normal__fld	10018187060	Rhebl1	95	0.0203469881814805	0.483109116385384
rem__normal__fld	10028675286	Lpp	94	0.0203693356442023	0.482980814103129
rem__normal__fld	10028675669	6530401N04Rik	93	0.0203971044136761	0.482981231585877
rem__normal__fld	10028670450	Aurkaip1	95	0.020397657267635	0.482338080279781
rem__normal__fld	10024461134	Ranbp3l	95	0.0204663581582208	0.483305966602
rem__normal__fld	10028167022	E130218H05	95	0.0204901086181166	0.483211179389838
rem__normal__fld	10024410138	Gpr124	95	0.0205264355660909	0.483412834360279
rem__normal__fld	10024446308	Neu1	94	0.0205367550734999	0.483002277431342
rem__normal__fld	10018184067	Efhc1	95	0.020615693962768	0.484204504356295
rem__normal__fld	10024413938	Ceacam18	94	0.0206211391142029	0.483679656527745
rem__normal__fld	10018175801	Tcf12	95	0.0206558128890112	0.483840871494415
rem__normal__fld	10028675377	Them5	95	0.0206616831812301	0.483327868395334
rem__normal__fld	10028674864	Tbpl2	94	0.0206657897035644	0.482775038927296
rem__normal__fld	10018184121	Tgfbr3	95	0.0206871513261441	0.482626248901088
rem__normal__fld	10018185524	Fbxo33	87	0.0207315877269448	0.483015465595378
rem__normal__fld	10018193969	Akr1c21	95	0.0207539302992574	0.482889576107321
rem__normal__fld	10018175239	Cyp2d26	88	0.0207594045740233	0.482372065695997
rem__normal__fld	10018175494	Hif3a	95	0.0207734737557625	0.48205538299372
rem__normal__fld	10024395936	Scly	91	0.0207843278623761	0.48166503610758
rem__normal__fld	10028669061	Otx1	92	0.0207964537168173	0.481305160222724
rem__normal__fld	10028669913	Ephb4	93	0.0208057479126683	0.480880792393199
rem__normal__fld	10018175910	Spock1	94	0.0208142009284593	0.480438133897754
rem__normal__fld	10018179940	Cd55	95	0.0208598299433404	0.480853616336287
rem__normal__fld	10028670676	Olfr139	95	0.0208767236135299	0.480606478531581
rem__normal__fld	10024413621	Prnpip1	92	0.0209112867345845	0.480766227646907
rem__normal__fld	10028167257	A230051N06Rik	92	0.020920114883198	0.480334669428994
rem__normal__fld	10028672170	Sorcs1	91	0.0210021991625409	0.481584024011675
rem__normal__fld	10028173365	Zfp708	95	0.0210811633638554	0.482758641032288
rem__normal__fld	10018194223	Sept3	83	0.0211010679280481	0.482579482548948
rem__normal__fld	10028676317	Fpr3	95	0.0212005331682854	0.484217951785879
rem__normal__fld	10018184662	Asgr1	95	0.0212021170357614	0.483619455950709
rem__normal__fld	10018173621	Kank1	94	0.0212745854044133	0.484637283217812
rem__normal__fld	10024396740	Me2	92	0.0213493894358355	0.48570558658991
rem__normal__fld	10024406990	Enox2	95	0.0213841367483638	0.485860986904078
rem__normal__fld	10024411538	A4gnt	95	0.0214226341329211	0.486101074901381
rem__normal__fld	10028174283	BC051076	95	0.0214300140894297	0.485635371370357
rem__normal__fld	10018190319	Elf1	95	0.0215298814983554	0.487264054092817
rem__normal__fld	10024397538	Ubash3b	89	0.0215468834275668	0.48701553139399
rem__normal__fld	10018189521	Slc30a7	95	0.021564420309327	0.486779729005872
rem__normal__fld	10024393782	4933406E20Rik	84	0.0215809054260948	0.486520826471184
rem__normal__fld	10028671188	Zscan5b	94	0.0216040038622316	0.486411491873582
rem__normal__fld	10028673468	Mill1	95	0.0216471688650311	0.486753652360466
rem__normal__fld	10024405927	Jdp2	94	0.0216960857944946	0.487224099570818
rem__normal__fld	10024415686	Gcm1	95	0.0217050564366415	0.4867974255455
rem__normal__fld	10028670418	Gipc1	92	0.0217335383404224	0.48680888195201
rem__normal__fld	10024404076	Mrcl	95	0.0217599321802974	0.486773598542282
rem__normal__fld	10028671110	Gpaa1	95	0.0217901626239582	0.48682412106209
rem__normal__fld	10018185774	Sema3d	94	0.0217938540967634	0.486282354743679
rem__normal__fld	10024408954	Pnpla3	94	0.0218159281827251	0.486151618555886
rem__normal__fld	10024409721	2810422J05Rik	91	0.0218588912513999	0.486486116802256
rem__normal__fld	10018179466	H2-T10	95	0.0218660433211552	0.486023777728461
rem__normal__fld	10024406700	C79407	94	0.021868982068358	0.485469086629722
rem__normal__fld	10028669030	L3mbtl4	95	0.0218974325885271	0.485481422637868
rem__normal__fld	10028672142	Olfr19	95	0.0219720285067507	0.486515501439553
rem__normal__fld	10018176419	D330050I16Rik	95	0.0219808917436137	0.486093316271732
rem__normal__fld	10024428408	Lhfpl2	95	0.0220085434530178	0.486087170376042
rem__normal__fld	10018195943	Csnk1e	92	0.0220678131257781	0.486778478632499
rem__normal__fld	10018193493	5033411D12Rik	94	0.0220723670371649	0.486262627740276
rem__normal__fld	10028171310	A330069K06Rik	95	0.0221375505039853	0.487082084666701
rem__normal__fld	10024409885	Scara3	95	0.0222193209412786	0.488263966744965
rem__normal__fld	10028669522	Ifitm2	95	0.0222519160711979	0.48836361576687
rem__normal__fld	10018174523	1700007N14Rik	95	0.0223303036340924	0.489466756231417
rem__normal__fld	10021551444	Pebp1	92	0.0223479019823281	0.489236334717532
rem__normal__fld	10024878062	Tmem106a	95	0.0223517053868571	0.488704875066408
rem__normal__fld	10018175711	Yes1	92	0.0223910389449783	0.488950617061985
rem__normal__fld	10024397323	Tgif1	95	0.0224447857959506	0.489510090216446
rem__normal__fld	10028669901	Il12b	95	0.0224747602143486	0.489550346396149
rem__normal__fld	10018173281	Cisd3	95	0.0226118856055322	0.491921571348352
rem__normal__fld	10018181007	Chaf1b	95	0.022674843690338	0.49267538025798
rem__normal__fld	10018179735	4930431F10Rik	95	0.0226906442740167	0.492403956290507
rem__normal__fld	10018195369	Oasl2	90	0.0227067611520608	0.49214006362449
rem__normal__fld	10028669041	Olfr895	95	0.0227449531207807	0.492354681733913
rem__normal__fld	10024396069	Olfr900	95	0.0228028968916318	0.49299579813908
rem__normal__fld	10024403208	Cage1	95	0.0228247523695208	0.492856067294218
rem__normal__fld	10024397938	Med12l	95	0.0228394832906072	0.492563032453193
rem__normal__fld	10024404028	9530028C05	95	0.0228814743971876	0.492857896545364
rem__normal__fld	10018181451	Egfr	94	0.0229353026722413	0.49340668443472
rem__normal__fld	10024403426	Gpatch3	94	0.0229389557825592	0.492876032641555
rem__normal__fld	10018187654	Mrvi1	95	0.0229711828948689	0.492959885452896
rem__normal__fld	10024875150	Eya1	94	0.0230348032792368	0.493716399349553
rem__normal__fld	10024411814	Olfr1262	95	0.0230513204252175	0.493462706864067
rem__normal__fld	10028676272	Adam5	95	0.023072796850406	0.493315671233988
rem__normal__fld	10028673729	Tram2	94	0.0232917883301001	0.497386851652836
rem__normal__fld	10028672734	9930111J21Rik	95	0.0234322639993408	0.499773434613392
rem__normal__fld	10028671547	Mtap1b	94	0.0234349183634896	0.499218260952476
rem__normal__fld	10024410986	B3galnt2	95	0.023530509629728	0.500641796571866
rem__normal__fld	10024399122	4Cytl1	95	0.0235309254448731	0.500039348525728
rem__normal__fld	10028172408	Tnfsf10	95	0.0235744732217088	0.500353819451976
rem__normal__fld	10018188748	Hspg2	92	0.023602713219054	0.500343021759337
rem__normal__fld	10028175037	4833413E03Rik	95	0.0236261062150031	0.500229625992595
rem__normal__fld	10023852766	Slc10a1	95	0.0236269596449045	0.499639861069159
rem__normal__fld	10018189392	Gprc5c	95	0.0237393155950247	0.501406612397827
rem__normal__fld	10018192658	Dlk2	95	0.0237904893772691	0.501878396511504
rem__normal__fld	10018179231	Tulp2	95	0.0238019653737161	0.501512597293166
rem__normal__fld	10024414427	Svil	91	0.0238211384409904	0.501309665570734
rem__normal__fld	10028669321	Tmem186	92	0.0238857191870812	0.50206166271976
rem__normal__fld	10018182807	A430107O13Rik	95	0.0239238906895144	0.502257410808576
rem__normal__fld	10024407612	Tmem25	79	0.0239817616073221	0.502865757847993
rem__normal__fld	10024398656	Slc17a8	95	0.0241021042580251	0.504781013846774
rem__normal__fld	10024416668	BC049635	95	0.0241176988816862	0.504500518433735
rem__normal__fld	10018196498	1110008P14Rik	90	0.0241477220519586	0.504522154372494
rem__normal__fld	10018173204	Dmrtc1c	95	0.0242449185683417	0.505945518900983
rem__normal__fld	10028669887	Olfr733	95	0.0242895789650247	0.506270457853041
rem__normal__fld	10018175757	Ppapdc2	84	0.0243201954821239	0.506302251400579
rem__normal__fld	10018185428	Ccdc81	95	0.0243266653610097	0.505831880457601
rem__normal__fld	10028673278	Wnt16	95	0.0244091889334069	0.506942152979729
rem__normal__fld	10018195191	Acot7	81	0.0244542379094897	0.507272415466934
rem__normal__fld	10018174052	Fezf2	95	0.0244878828168225	0.507365610171403
rem__normal__fld	10028675024	Olfr117	95	0.0245069589737129	0.507157091532104
rem__normal__fld	10018172995	4930405N21Rik	94	0.0245232149082628	0.506890774659627
rem__normal__fld	10024395301	Cbx8	95	0.0245841941466907	0.50754841628589
rem__normal__fld	10024402351	Fsd1	94	0.0246005562952906	0.507284457065447
rem__normal__fld	10024404471	Ctla2a	93	0.0246165053767703	0.507012614884391
rem__normal__fld	10018194232	4732418C07Rik	75	0.0246181410536003	0.506446958506925
rem__normal__fld	10021551474	Calml4	95	0.0246945781674965	0.507419643951722
rem__normal__fld	10028670927	Ucn	95	0.024698242969353	0.506896486602145
rem__normal__fld	10024405726	Dmrt2	95	0.0247238984377465	0.506825357374017
rem__normal__fld	10024875076	Ceacam20	95	0.0247963179391929	0.507711902839662
rem__normal__fld	10018177935	Dapl1	95	0.024871959038893	0.508662250426431
rem__normal__fld	10028173615	A330043C09Rik	95	0.0249170427040226	0.508986163404705
rem__normal__fld	10024396109	Gna14	95	0.0249492178107572	0.509045939951253
rem__normal__fld	10018187800	Spata9	95	0.0249709900600179	0.508893572604861
rem__normal__fld	10018191192	Prkd3	95	0.0250354947132605	0.509611403496592
rem__normal__fld	10024401310	Lce1a2	95	0.0250436069177482	0.509180998594029
rem__normal__fld	10028172382	C430048L16Rik	95	0.0250640032602404	0.509001065042268
rem__normal__fld	10018178849	Grik1	95	0.0251018257872262	0.509175030304062
rem__normal__fld	10028675812	Olfr685	95	0.0251517285002603	0.509593344375472
rem__normal__fld	10024405059	Commd10	95	0.0252711109461421	0.511416761519368
rem__normal__fld	10018187436	Prelp	95	0.0252768661824727	0.510939116190191
rem__normal__fld	10018187010	Hic1	95	0.0254835528064163	0.514519435084535
rem__normal__fld	10028670859	Adam28	95	0.0254895399314746	0.514043977945983
rem__normal__fld	10018183224	Cadm1	89	0.025517125281222	0.514004685641653
rem__normal__fld	10024401889	Arid3a	95	0.0255329990216796	0.513729843899783
rem__normal__fld	10018189199	Flna	95	0.025541328158762	0.513304013019738
rem__normal__fld	10018183609	Lingo1	85	0.0255901018329563	0.513691040716
rem__normal__fld	10024408510	Gdi2	83	0.0256232834467872	0.513764545055166
rem__normal__fld	10028672503	Olfr142	95	0.0256569008328043	0.513846607703253
rem__normal__fld	10018194431	Dcakd	95	0.0257292595983932	0.514703487414294
rem__normal__fld	10028671131	Zfp580	78	0.0257845905263282	0.515218155591521
rem__normal__fld	10018193611	Gnai3	94	0.0258136419497879	0.515207138181317
rem__normal__fld	10023852006	Rbm47	92	0.0258921334889102	0.516181776908354
rem__normal__fld	10018193700	Vim	92	0.0258950905226561	0.515650063451151
rem__normal__fld	10018177606	Cnrip1	95	0.025916363267349	0.515483870062792
rem__normal__fld	10018187495	Aqp2	95	0.0259430440657833	0.515425501051247
rem__normal__fld	10024404282	Mib1	95	0.0259461530011602	0.51489948327502
rem__normal__fld	10019060393	MGC6571	93	0.0260074858151984	0.515528796273021
rem__normal__fld	10018195686	Alcam	95	0.0260107453141729	0.515006838962304
rem__normal__fld	10024412170	Dmp1	95	0.0260452961547217	0.515104925314519
rem__normal__fld	10018177635	1700019B03Rik	95	0.0260834208797436	0.51527339045523
rem__normal__fld	10024416519	BC055004	95	0.0260959535110519	0.514936479485654
rem__normal__fld	10018192599	Lrrc17	95	0.0261381355604421	0.51518472400219
rem__normal__fld	10024397867	Flt3	95	0.0261597823116	0.515028112388106
rem__normal__fld	10024396545	Rccd1	89	0.0261636877594674	0.514522962447199
rem__normal__fld	10028673572	G6pc3	91	0.0262022793274028	0.514700304079141
rem__normal__fld	10028673394	V1rd13	95	0.02623211442368	0.514705433404428
rem__normal__fld	10024450245	Shroom4	95	0.0262579318105246	0.514631807691858
rem__normal__fld	10028174291	1600025M17Rik	95	0.0262989011108957	0.514854977428605
rem__normal__fld	10024393819	Nlrp9b	90	0.0263178849897142	0.514647719506725
rem__normal__fld	10028675158	Olfr1453	95	0.0263336770197691	0.514378580080877
rem__normal__fld	10028670064	B230217C12Rik	93	0.0263661751146868	0.514435999659202
rem__normal__fld	10028168059	Nhsl1	95	0.0264324186237741	0.515150967220788
rem__normal__fld	10024402259	Olfr401	95	0.0264597431831293	0.515106678254119
rem__normal__fld	10028671136	Prl3a1	91	0.0264642447194368	0.51461867608612
rem__normal__fld	10018185511	BC002245	95	0.0264859555595476	0.514466038569605
rem__normal__fld	10018191227	Tmed9	83	0.026499710496445	0.514159377346855
rem__normal__fld	10018173167	Rab9	89	0.0265083046206144	0.513753378192843
rem__normal__fld	10024412070	Podnl1	95	0.026517353195784	0.513357080110595
rem__normal__fld	10024394308	Gm94	95	0.0265498901205528	0.513415875175668
rem__normal__fld	10028172197	EG330070	95	0.0265727378626786	0.513287380424039
rem__normal__fld	10024400608	4933404M02Rik	95	0.0265825851062572	0.512908327260866
rem__normal__fld	10018181996	Pla1a	94	0.0266201793091156	0.513064895565724
rem__normal__fld	10024396112	Egflam	95	0.0266353133656679	0.512788709973544
rem__normal__fld	10024412652	Gm694	95	0.02670241799086	0.513512577583345
rem__normal__fld	10024877610	Adamts9	95	0.026746334227113	0.513789404954386
rem__normal__fld	10028669719	Insrr	94	0.0267481105190136	0.513257018161976
rem__normal__fld	10028172628	2610016A17Rik	95	0.0268458404737097	0.514564986348507
rem__normal__fld	10018186791	Abcg2	92	0.0268800696692002	0.514654271202157
rem__normal__fld	10018192712	Col6a2	95	0.0268975334079759	0.514422715859794
rem__normal__fld	10018174405	Pih1d2	95	0.026935413669096	0.514581711851753
rem__normal__fld	10018176388	Dapk2	95	0.0270064855421742	0.515373765763158
rem__normal__fld	10024407384	Ctsj	95	0.027019630837321	0.515059863190289
rem__normal__fld	10018190848	Akr1c19	95	0.0270392947340573	0.514870771938221
rem__normal__fld	10028674918	Col2a1	95	0.0270444638790296	0.51440639273293
rem__normal__fld	10024411480	Klra5	95	0.0271014284743872	0.514927141013357
rem__normal__fld	10024400184	Nt5m	93	0.0271764582282662	0.515789617235273
rem__normal__fld	10018192657	Man2a1	89	0.027254803645918	0.516713074786009
rem__normal__fld	10023852173	Id3	88	0.0272647459975177	0.516339107008486
rem__normal__fld	10024406918	Nup54	88	0.0273463515077845	0.517321632219001
rem__normal__fld	10018174581	Phxr2	94	0.0275101615265254	0.519855430192886
rem__normal__fld	10024409962	Gimap7	95	0.0275387348573675	0.519830956027791
rem__normal__fld	10024405024	Arhgap22	95	0.0276909178498884	0.522137306889987
rem__normal__fld	10024402639	Sdpr	90	0.0277112280207613	0.521954775404036
rem__normal__fld	10024410708	4933405O20Rik	94	0.0277311044001248	0.52176447673489
rem__normal__fld	10024399817	Tcea3	95	0.0277394576203288	0.521358013417066
rem__normal__fld	10018188571	Ctsk	95	0.0277976156216112	0.521887488973594
rem__normal__fld	10028673560	Olfr1413	94	0.0278294304848219	0.521921776032155
rem__normal__fld	10028672051	Olfr1102	95	0.0278589482817754	0.521912955754596
rem__normal__fld	10028673804	Olfr506	95	0.0278627943019038	0.52142373336595
rem__normal__fld	10018183077	Tmpo	95	0.0278677692216373	0.520956665449383
rem__normal__fld	10018183346	Camsap1l1	95	0.0279235319493221	0.52143900219528
rem__normal__fld	10018180647	Fam154b	95	0.0279728303117965	0.521799719985537
rem__normal__fld	10018184196	4933426D04Rik	95	0.0280925118103968	0.523471172963754
rem__normal__fld	10024393148	Podn	95	0.0281249235808095	0.523514620321292
rem__normal__fld	10018176034	Fgd4	95	0.028135593180683	0.52315370055193
rem__normal__fld	10024453122	Cobll1	94	0.0281397577077723	0.522672724809039
rem__normal__fld	10018177338	Cav1	87	0.0281469470506704	0.522248898155509
rem__normal__fld	10018186650	H2afx	95	0.028148045379909	0.521713079650623
rem__normal__fld	10028674114	Glra3	95	0.0281483064042631	0.52116289857425
rem__normal__fld	10018181695	Cdc37l1	73	0.02817567000393	0.521115154886714
rem__normal__fld	10018193093	Ypel3	93	0.0281801004977129	0.520643810044794
rem__normal__fld	10028671731	Zfp511	94	0.028275418323051	0.521850880693933
rem__normal__fld	10024394287	Cyb5r1	77	0.0282817354499443	0.52141453789283
rem__normal__fld	10024439547	C130026L21Rik	94	0.0283066659348755	0.521321919503252
rem__normal__fld	10018195947	Serp1	95	0.0283878579498491	0.522264566341621
rem__normal__fld	10028674305	Olfr1160	95	0.0284007084483604	0.521949239530374
rem__normal__fld	10018183105	Rab4b	95	0.0284118295511416	0.521602828595009
rem__normal__fld	10028674834	Sntb2	95	0.02841354565989	0.521084666664621
rem__normal__fld	10018186767	Nckap1	95	0.0284865514561957	0.521873622677506
rem__normal__fld	10018187854	Tbc1d8b	95	0.0285477484583038	0.522444809851019
rem__normal__fld	10028170007	LOC432699	94	0.0285627748457205	0.522170728377017
rem__normal__fld	10024425742	4933433G15Rik	94	0.028615628220557	0.522588031007947
rem__normal__fld	10018188285	Cep350	95	0.0286239804377284	0.522192615868161
rem__normal__fld	10018179106	1190002A17Rik	95	0.0286538237334025	0.52218968403784
rem__normal__fld	10028175095	Lce6a	95	0.0286903946087222	0.522309234069248
rem__normal__fld	10018191378	Sypl2	95	0.0289064278123162	0.525692235784276
rem__normal__fld	10018196269	Rbp4	89	0.0289099859073024	0.525208136462099
rem__normal__fld	10024400185	Tmlhe	94	0.0289309837363829	0.525041544262782
rem__normal__fld	10024406518	St7l	92	0.0290566008012778	0.526771958693165
rem__normal__fld	10018182036	Bhlhb5	93	0.0290976276195437	0.526966816951652
rem__normal__fld	10024411025	Wdr16	94	0.0291265962163188	0.52694311907361
rem__normal__fld	10018181733	Ugt2b5	95	0.0291580719105849	0.526964780406875
rem__normal__fld	10028676011	Olfr1406	95	0.0291848495472677	0.52690157834092
rem__normal__fld	10028669604	Tinagl1	95	0.029220409069888	0.526996890624177
rem__normal__fld	10018184750	Atoh8	95	0.0292307134172105	0.526636994112972
rem__normal__fld	10018182162	Dexi	95	0.0292310732779851	0.526098861768411
rem__normal__fld	10028673376	Ccdc68	95	0.0292819905855291	0.526470830734037
rem__normal__fld	10018190808	Fance	95	0.0293195659280826	0.526602399806347
rem__normal__fld	10018187555	Crlf1	95	0.0293817450154276	0.527175144586084
rem__normal__fld	10024399235	Gm944	88	0.0294713231448378	0.528237804338576
rem__normal__fld	10024875103	Rbms2	94	0.0294857571031339	0.52795279487957
rem__normal__fld	10018191738	1700024J04Rik	95	0.0294870467214343	0.527433259136529
rem__normal__fld	10028675008	Mds1	95	0.0295052232832458	0.527216535956479
rem__normal__fld	10018195976	Dctn2	82	0.0295131339865009	0.526817009129294
rem__normal__fld	10028671092	Otog	94	0.0295131897507687	0.526278231990142
rem__normal__fld	10024403884	Cd248	95	0.0295539993252141	0.526466534550692
rem__normal__fld	10028671355	Tssk3	95	0.0295844395391714	0.526469924069263
rem__normal__fld	10024403229	Sgms1	91	0.0296512627741718	0.527120099409281
rem__normal__fld	10018173448	Pigz	94	0.0296892512554548	0.527256866173404
rem__normal__fld	10028672004	1700022A22Rik	92	0.0297286415961337	0.527418224606638
rem__normal__fld	10019061264	Mdh2	84	0.0297435498305366	0.527145357689061
rem__normal__fld	10028174219	Eya4	94	0.0297663236552778	0.527012306100157
rem__normal__fld	10018181558	Yap1	95	0.0298227451726813	0.527474651407872
rem__normal__fld	10018185339	Angpt2	95	0.0298557965768063	0.527523130581458
rem__normal__fld	10018186119	Ugt2a3	93	0.0299446817837885	0.528557040329671
rem__normal__fld	10018195096	Lce3b	95	0.0299568462205276	0.528236019880509
rem__normal__fld	10024408024	Loxl1	95	0.0299783956817104	0.528080970085513
rem__normal__fld	10024396313	Prss23	91	0.0299887935220411	0.527729992373714
rem__normal__fld	10024413155	Col13a1	94	0.0300301633466495	0.527924204934432
rem__normal__fld	10018178697	1110059M19Rik	85	0.0300351495583914	0.52747905440388
rem__normal__fld	10018191309	Dnajc5b	94	0.0300602361509145	0.527387449567052
rem__normal__fld	10018196165	Tnnt2	91	0.0301040640678233	0.527624502554277
rem__normal__fld	10018188570	Kcne4	94	0.030126492150769	0.527486387718294
rem__normal__fld	10024415095	Pgm2l1	95	0.0301817867509596	0.527923433782614
rem__normal__fld	10028672023	Fam125b	92	0.0301872292069013	0.527488491081236
rem__normal__fld	10028671684	Hnrnpu	95	0.0302167999937495	0.527475613933016
rem__normal__fld	10028675735	4930403L05Rik	95	0.0302374063444581	0.527306432884718
rem__normal__fld	10024874480	Ctso	94	0.0303138074133717	0.528109613836157
rem__normal__fld	10018192616	Cnga1	95	0.0303850669208994	0.528821704691333
rem__normal__fld	10024434025	Bri3bp	85	0.0304129082901592	0.528777478403528
rem__normal__fld	10024448568	Rspo2	93	0.0304235821866188	0.528435154067778
rem__normal__fld	10018176002	Dync1i1	95	0.0304607025189448	0.528552409411481
rem__normal__fld	10018173327	Psapl1	94	0.0306103909701824	0.530620761399457
rem__normal__fld	10018175665	Slc1a5	95	0.0306304405044463	0.530439986606352
rem__normal__fld	10028674631	Angpt4	95	0.0306470570980841	0.530200180651148
rem__normal__fld	10018173505	Btbd17	95	0.0306577037866694	0.529857672992249
rem__normal__fld	10028670143	Rtdr1	95	0.0306995309599902	0.530054203202054
rem__normal__fld	10018184041	P2rx1	95	0.0307233959111999	0.529940517778516
rem__normal__fld	10021551330	Pqlc3	95	0.0307235077317464	0.529417751052787
rem__normal__fld	10024415223	Slc6a20a	94	0.0307572045288148	0.529474171730458
rem__normal__fld	10024401454	3110047P20Rik	90	0.030758878423126	0.528979762921033
rem__normal__fld	10028675331	Glb1l	93	0.0307620090684075	0.528511358170349
rem__normal__fld	10028669213	Olfr965	95	0.0307620243198666	0.527990405584771
rem__normal__fld	10024402700	Asb12	95	0.0307695737149075	0.527599665945074
rem__normal__fld	10024414546	Rnf144a	94	0.0308232427010961	0.527999720442792
rem__normal__fld	10019062053	Ptgir	94	0.0308326447244192	0.527641444231851
rem__normal__fld	10024405410	Mrpl9	82	0.0308570383422775	0.527540172209232
rem__normal__fld	10028669691	Rab23	93	0.0308779852834149	0.527380231474537
rem__normal__fld	10028168422	1010001B22Rik	94	0.0309010645127759	0.527256987039561
rem__normal__fld	10018174495	2210010N04Rik	95	0.0309029771402252	0.526773177422605
rem__normal__fld	10024400603	Myoc	90	0.030924126065666	0.526617896327643
rem__normal__fld	10028672396	EG380907	94	0.0309592016369452	0.526699848767736
rem__normal__fld	10028675731	Olfr578	95	0.031007263094545	0.527002350485802
rem__normal__fld	10028674202	Zfp825	95	0.03106191701663	0.527416198787735
rem__normal__fld	10018188238	Chek1	95	0.0310642917942604	0.526942431176713
rem__normal__fld	10018175510	Ptgr2	89	0.0310886593687165	0.526842285932952
rem__normal__fld	10028174164	Punc	95	0.0310927193835576	0.526398529330191
rem__normal__fld	10024408616	Cplx3	95	0.031159342277066	0.527013792993253
rem__normal__fld	10023853314	Ythdc1	94	0.0312518792129959	0.528065733808719
rem__normal__fld	10028671991	Atg3	94	0.0312720707858832	0.527894393751223
rem__normal__fld	10024393548	Tbx22	95	0.0314736655346908	0.530782630780774
rem__normal__fld	10028671845	Atf7ip	95	0.0314996979625958	0.530707399168459
rem__normal__fld	10028671794	Olfr653	95	0.031544557888145	0.530949212268159
rem__normal__fld	10028673198	Tbx20	95	0.0315477236590365	0.5304894517506
rem__normal__fld	10028672778	Olfr659	95	0.0316341722200764	0.531429665365068
rem__normal__fld	10024397428	5430435G22Rik	95	0.0317336638972499	0.532586968628484
rem__normal__fld	10028669211	4930507A01Rik	95	0.0317584384527809	0.532489270551252
rem__normal__fld	10024415752	Alpk3	94	0.031801069114954	0.532690863211414
rem__normal__fld	10018194908	Wnt6	95	0.0318297126768296	0.532657999449559
rem__normal__fld	10024412719	E030011K20Rik	89	0.0318443430695056	0.532390919098631
rem__normal__fld	10018180546	Trap1a	95	0.0318601556613817	0.532144097054403
rem__normal__fld	10024414146	Triobp	92	0.0318692895937885	0.531786304976313
rem__normal__fld	10024402651	Wfdc12	94	0.0318946459146872	0.531699633619938
rem__normal__fld	10018179871	Msh3	88	0.0319241050104693	0.531681457992543
rem__normal__fld	10024406951	Il1f10	95	0.0319374197029214	0.531394696471935
rem__normal__fld	10028671151	Zfp647	94	0.0319759632375403	0.5315278550011
rem__normal__fld	10018188752	Atp1b3	84	0.0320185225689552	0.531727449227191
rem__normal__fld	10028675068	Stat6	95	0.0320537910637789	0.531805700356537
rem__normal__fld	10028669699	Itga10	93	0.0320864686211052	0.531840857030205
rem__normal__fld	10028670817	Hoxa3	95	0.0321708515973428	0.53273216098968
rem__normal__fld	10028674215	Prl8a6	94	0.0321840711317513	0.532444461955323
rem__normal__fld	10028672472	Pglyrp4	95	0.0322476529698063	0.532989698277787
rem__normal__fld	10018189144	Faf1	91	0.0322481785003037	0.532492693187178
rem__normal__fld	10024399595	Slfn2	95	0.0322543042671709	0.532089015607434
rem__normal__fld	10024406787	Mrps10	95	0.032312146078528	0.532538437832103
rem__normal__fld	10018184554	Gcnt1	95	0.0323955895193493	0.533408552502134
rem__normal__fld	10028669378	Xlr4c	95	0.0324082500813597	0.533112650676734
rem__normal__fld	10024419579	Pard6g	95	0.0324128077415072	0.532684141579972
rem__normal__fld	10028172016	E330033L03	95	0.0324553633838978	0.53288032484279
rem__normal__fld	10024461263	Synpo2	95	0.0325164825803242	0.533380643570181
rem__normal__fld	10024409062	Sult1c2	95	0.0325198820546885	0.532934112316194
rem__normal__fld	10028674147	Olfr1217	95	0.0325273493722696	0.532555022083706
rem__normal__fld	10028171553	E030018B13Rik	95	0.0326081185281607	0.533375653067772
rem__normal__fld	10018182346	Anpep	94	0.032629168514205	0.533218825184248
rem__normal__fld	10018196892	Ifi44	95	0.0326660165717273	0.53332021802471
rem__normal__fld	10024401084	Athl1	95	0.0326985030671277	0.533350278706926
rem__normal__fld	10028671142	Brp16	94	0.0327230991687016	0.533251702183598
rem__normal__fld	10024397577	Alg3	95	0.0327553621135928	0.533278131173965
rem__normal__fld	10028168001	A230084N10	94	0.0328046736567961	0.533581813385869
rem__normal__fld	10018193924	1700020O03Rik	95	0.0328096853966664	0.533165046352552
rem__normal__fld	10018193887	Aqp8	95	0.0328429687550355	0.533208048705819
rem__normal__fld	10019060147	Hspb2	95	0.0328734954222272	0.533206257528838
rem__normal__fld	10018185483	F13a1	95	0.0328786124779672	0.532792710955811
rem__normal__fld	10018186629	Tmod3	91	0.0329049338207433	0.532723226247644
rem__normal__fld	10024406144	4930534B04Rik	95	0.0329231315808611	0.532522474008649
rem__normal__fld	10018186405	Cacng1	95	0.0329566006023216	0.532568873614489
rem__normal__fld	10028674371	Ucn3	95	0.0329766662668866	0.532398793793038
rem__normal__fld	10018176688	4930412C18Rik	93	0.0329969294738144	0.532232215535
rem__normal__fld	10028172508	9430088L24Rik	95	0.0330024794265021	0.531828844387818
rem__normal__fld	10018193141	Rgs18	95	0.0330100476942867	0.53145871421958
rem__normal__fld	10024412493	Foxred1	87	0.0331105609820318	0.532584291433716
rem__normal__fld	10028673052	Grid2	95	0.033130619179274	0.532414862600263
rem__normal__fld	10018189290	Treh	95	0.0331935661729991	0.532934341028483
rem__normal__fld	10028671650	Zfp26	95	0.033204281682868	0.532615040007958
rem__normal__fld	10018194660	1700003F17Rik	95	0.0332269465234094	0.532487824395412
rem__normal__fld	10024406221	Sass6	95	0.0332456446261305	0.53229733125407
rem__normal__fld	10018190086	Prkg2	95	0.0332611697404622	0.532056432135114
rem__normal__fld	10024414375	Nkx2-6	93	0.0332738142823222	0.53176993918231
rem__normal__fld	10024462107	Gbp6	89	0.0332949544558632	0.531619621421874
rem__normal__fld	10018174763	Tmem35	70	0.033315159315125	0.531454658772168
rem__normal__fld	10028675070	Olfr869	95	0.0333543778335212	0.531593032797255
rem__normal__fld	10018182434	1700018A04Rik	94	0.0333619473064896	0.531227201209647
rem__normal__fld	10018181788	Cdc42ep5	95	0.0333799245458593	0.53102761133102
rem__normal__fld	10024394676	Olfr912	94	0.0333802537578133	0.530547887124184
rem__normal__fld	10028672014	OTTMUSG00000005065	95	0.0334196661745745	0.530689662502093
rem__normal__fld	10024398687	Tdp1	80	0.0335135798384497	0.531695846406909
rem__normal__fld	10024395287	Trmt2b	95	0.033567055911787	0.532059235964246
rem__normal__fld	10019061887	5730408K05Rik	92	0.0336823296864854	0.533400605881339
rem__normal__fld	10018194290	Armc3	95	0.0337120067081965	0.53338524068132
rem__normal__fld	10028669564	Lrpap1	94	0.033837742556595	0.534888348278819
rem__normal__fld	10018188491	Ppt2	86	0.0339034808094855	0.53544117968084
rem__normal__fld	10024457707	Col8a1	94	0.0339358571717965	0.535466598565681
rem__normal__fld	10028673100	Vangl1	95	0.0339868972382083	0.53578619522987
rem__normal__fld	10028674972	Btn2a2	95	0.0340172806771695	0.535779866882768
rem__normal__fld	10024407986	Ndufa10	95	0.034029668068638	0.535490364436325
rem__normal__fld	10028671274	rp9	95	0.0340334675503385	0.535066367882648
rem__normal__fld	10028173505	Ppapdc1a	95	0.0343438782052316	0.539459256573873
rem__normal__fld	10024403139	C730025P13Rik	92	0.0343614676981314	0.539248858267159
rem__normal__fld	10021552739	Hoxc13	95	0.0344053737875682	0.539451464323277
rem__normal__fld	10018177961	Prkar2a	95	0.0344383165556311	0.539481963397122
rem__normal__fld	10023851401	Ntsr2	94	0.0344683301302712	0.539466562578453
rem__normal__fld	10018185595	Pbx4	86	0.0344728507841108	0.539052556196465
rem__normal__fld	10024414274	Kif18a	95	0.034555197724231	0.539855171627034
rem__normal__fld	10021551530	Daf2	95	0.0345687064412302	0.539581853724816
rem__normal__fld	10028672122	Rfx6	95	0.0345900027226034	0.539430472566479
rem__normal__fld	10018177925	Igfbp6	95	0.0346259084013839	0.539506991779485
rem__normal__fld	10018180498	Ccdc90a	95	0.0346571669994211	0.539511032609951
rem__normal__fld	10024413522	Krtdap	95	0.0347042474443092	0.53976114613115
rem__normal__fld	10028673436	Ptcra	94	0.034715152905272	0.539448679610138
rem__normal__fld	10018192396	Lats2	95	0.0347216974612783	0.539069065670016
rem__normal__fld	10024408779	Trib3	95	0.0347856431463894	0.539580510980179
rem__normal__fld	10024397074	Mobkl2b	94	0.0348362769080978	0.539884740256931
rem__normal__fld	10028672852	Fam175a	94	0.0348830907544624	0.540129280685644
rem__normal__fld	10028669469	Rel	95	0.0349621700450806	0.540872539968519
rem__normal__fld	10028669062	Slc36a2	94	0.0350048903919399	0.541052497674353
rem__normal__fld	10024393895	Purg	95	0.0350761834466195	0.541673377732889
rem__normal__fld	10018174070	Prom1	95	0.0350852022442713	0.541332322570299
rem__normal__fld	10028675868	Fgfr2	87	0.0351013955135639	0.541102469015117
rem__normal__fld	10024398719	Tenc1	95	0.0351409083022587	0.541232184152664
rem__normal__fld	10028168547	LOC100047876	95	0.0351960343999144	0.541601929881618
rem__normal__fld	10018179938	BC003266	95	0.0352031141180958	0.541232330487049
rem__normal__fld	10028673969	Sirt4	95	0.0352073795650902	0.540820153531183
rem__normal__fld	10018193135	Pdxp	95	0.0352725892709492	0.541344042038448
rem__normal__fld	10024395126	Mrpl4	84	0.0352766332277983	0.540929096648988
rem__normal__fld	10028668844	Olfr1246	95	0.0353025013335294	0.54084923697953
rem__normal__fld	10028671504	Ap3s2	95	0.0353681451040097	0.541378361820743
rem__normal__fld	10021552352	Pex2	94	0.0354023695201225	0.54142604492813
rem__normal__fld	10018173747	Cnn1	91	0.0354131603040535	0.541115576761849
rem__normal__fld	10024404826	Fbxo31	89	0.0354172575088128	0.540703464634542
rem__normal__fld	10018189567	Crisp1	95	0.0354510807637481	0.540745494839853
rem__normal__fld	10024394123	Yars2	85	0.0355406055777693	0.541636339295531
rem__normal__fld	10024401912	Slc22a18	95	0.0355835879198457	0.54181694151968
rem__normal__fld	10024410955	Adamts12	94	0.0355905375336882	0.541449051779991
rem__normal__fld	10028668917	Olfr924	90	0.0355992092768521	0.541107981008152
rem__normal__fld	10028670809	Kcnj6	95	0.0356372453141198	0.541213453269582
rem__normal__fld	10024394585	Kctd15	95	0.0356391726142982	0.540770845840668
rem__normal__fld	10024456719	Slc39a8	92	0.0357173718803784	0.541485313768385
rem__normal__fld	10028676204	2410018C20Rik	93	0.0357781040110624	0.54193396188732
rem__normal__fld	10028168364	9330159N05Rik	95	0.0358170512992066	0.542052139835993
rem__normal__fld	10024442308	C920021A13	93	0.035964437987678	0.543809799076931
rem__normal__fld	10024453120	Lrrc30	95	0.0359737103049858	0.543477824781227
rem__normal__fld	10028671963	Prkcz	93	0.0360532175442688	0.544206589887645
rem__normal__fld	10018180479	Cnih2	87	0.0361492354395417	0.545183096698253
rem__normal__fld	10018185536	Myh11	93	0.0361788309733387	0.545157033991331
rem__normal__fld	10018192147	2010109A12Rik	94	0.0361890444351997	0.544839212240671
rem__normal__fld	10018186604	Tspan6	95	0.0362086697617933	0.544663516451383
rem__normal__fld	10024395649	Il17re	95	0.0363300319542462	0.546017164189725
rem__normal__fld	10018193088	Gabra2	85	0.036447639360025	0.547312092684966
rem__normal__fld	10028673512	Olfr1341	94	0.0366447358150996	0.549797398384477
rem__normal__fld	10024404497	Olfr124	95	0.0366856103249141	0.549936573725068
rem__normal__fld	10024416632	Jak2	94	0.0367056657315585	0.549763688805545
rem__normal__fld	10018189600	Kif2a	85	0.0367324676942309	0.549692061694235
rem__normal__fld	10018187656	S100g	94	0.0367694442692284	0.549772687338189
rem__normal__fld	10018188711	Fbln1	88	0.0367872542513586	0.549566843768793
rem__normal__fld	10018190144	Mrpl45	87	0.0367937616530539	0.549192648207332
rem__normal__fld	10018196884	Slc2a2	95	0.0368678567474455	0.549827059839368
rem__normal__fld	10024396867	Mrpl21	92	0.0369094168790159	0.549975591919857
rem__normal__fld	10018181338	Aga	93	0.0369675119021683	0.55037004032963
rem__normal__fld	10018179276	EG625321	95	0.0370014393255101	0.550404316257416
rem__normal__fld	10018194549	Drg2	95	0.0370830288558604	0.551146912218099
rem__normal__fld	10018189732	Sh2d1a	95	0.037088128597445	0.550752380639874
rem__normal__fld	10024407842	Zfp583	95	0.0371277484673947	0.550870702750671
rem__normal__fld	10018181027	4930430A15Rik	95	0.037148598131062	0.550710563775981
rem__normal__fld	10028669387	Hrh4	95	0.0371714009989346	0.550579628072729
rem__normal__fld	10018196373	Gpr126	95	0.0371865473521351	0.550335603840611
rem__normal__fld	10028676217	Crx	95	0.0371963440731767	0.550012890611358
rem__normal__fld	10024411492	Ptar1	93	0.0372032341321285	0.549647781694027
rem__normal__fld	10024401545	Cend1	90	0.0372552367045754	0.549949227825641
rem__normal__fld	10024412835	Olfr905	93	0.0373271905067924	0.550544426762895
rem__normal__fld	10024432803	4833424O12Rik	95	0.0373508906551804	0.550427519866859
rem__normal__fld	10024416594	Tmem173	95	0.0373742555468852	0.550305874397622
rem__normal__fld	10024407010	Carf	95	0.0374966858134168	0.551641859591467
rem__normal__fld	10028673832	Tmub1	95	0.0375059425492059	0.551312013620253
rem__normal__fld	10018195958	Ugt2b37	95	0.0375136972577918	0.550960664197981
rem__normal__fld	10024402848	Stoml1	85	0.0375648278599873	0.551246428393945
rem__normal__fld	10018175956	Sp7	95	0.0376771977655581	0.55242961239408
rem__normal__fld	10018181711	Cyp4f15	95	0.0376780852825136	0.551977606276824
rem__normal__fld	10018193000	Spr	95	0.037698847976857	0.551817283590597
rem__normal__fld	10018187269	4933400F03Rik	95	0.0377153063879844	0.551594279307967
rem__normal__fld	10028672175	Lbx2	88	0.0377587475942677	0.551765947212959
rem__normal__fld	10024405301	Lce1b	93	0.0377831103400527	0.551658768756944
rem__normal__fld	10018190778	Man1a	94	0.0377978811833849	0.551411839158114
rem__normal__fld	10024407173	Apof	95	0.0378676034527978	0.551966306945136
rem__normal__fld	10028672490	1700001O22Rik	95	0.0378676638160056	0.551505289584738
rem__normal__fld	10024394015	Ppbp	95	0.0379035174100062	0.551565900504805
rem__normal__fld	10018173331	Lrrc51	94	0.0379357721527804	0.551574083999157
rem__normal__fld	10024410097	Syde2	95	0.0379465639701158	0.551270450196908
rem__normal__fld	10021551655	Lalba	95	0.0380266772025321	0.551973552988214
rem__normal__fld	10018188706	Sdsl	93	0.0380369005411204	0.551661847514716
rem__normal__fld	10028671329	V1rg3	95	0.0380948820524279	0.55204273708614
rem__normal__fld	10024408654	Crkrs	94	0.0383384207501387	0.555109712758248
rem__normal__fld	10018186975	Anxa5	81	0.0383600900616439	0.55496176843961
rem__normal__fld	10018182600	Itih2	91	0.0384357993384599	0.555595225653285
rem__normal__fld	10024411053	3110006E14Rik	93	0.0384984286332198	0.556038715296728
rem__normal__fld	10018187850	Bmp7	91	0.038559142601569	0.556453829052825
rem__normal__fld	10018173599	Lrrc3	95	0.0385692144340252	0.556138034805115
rem__normal__fld	10024407944	Tagln2	95	0.0385815730564271	0.555855709829518
rem__normal__fld	10028675811	Olfr1154	95	0.0388582298869457	0.559378521879572
rem__normal__fld	10024462431	Nsl1	95	0.038873819612078	0.559140459940996
rem__normal__fld	10018178970	1700006E09Rik	94	0.0388922369746144	0.558943428824269
rem__normal__fld	10024415161	5830457O10Rik	85	0.0389283857651621	0.559001341466074
rem__normal__fld	10024453613	Dmbx1	95	0.0391155603067661	0.561226060658662
rem__normal__fld	10028672746	Lsm1	95	0.0391575611455826	0.561365893062372
rem__normal__fld	10028673582	Olfr1462	95	0.039180028244979	0.561225688539601
rem__normal__fld	10023851514	Cck	94	0.0392189953125031	0.5613218704102
rem__normal__fld	10024402040	Cbln4	95	0.0392663743748996	0.561538191964463
rem__normal__fld	10024408283	Flywch2	94	0.0393072799478749	0.561661658631211
rem__normal__fld	10018173056	Surf2	95	0.0393401130112022	0.561669669275605
rem__normal__fld	10018191428	Reep6	90	0.0393797294017707	0.561774434842965
rem__normal__fld	10018188351	Asph	93	0.0394050268119467	0.561674927629091
rem__normal__fld	10018194948	Ppp3r2	95	0.0394108613621512	0.561298388827234
rem__normal__fld	10028174270	4931417G19	86	0.0394529352764887	0.56143817297793
rem__normal__fld	10018184942	Spink3	94	0.0394807108386344	0.56137442110751
rem__normal__fld	10018181341	4921523P09Rik	95	0.0394949876289832	0.561118991587611
rem__normal__fld	10018180966	Jmjd1a	95	0.0395608823811281	0.561596734878592
rem__normal__fld	10028671467	V1rg9	95	0.0395880276767119	0.561524069833328
rem__normal__fld	10028675256	Olfr331	95	0.039595187366589	0.561168274371429
rem__normal__fld	10024396516	Usp47	91	0.0396812531976106	0.561930456184878
rem__normal__fld	10018190170	Eif4g2	95	0.0397342092847216	0.562222909261215
rem__normal__fld	10018173502	Col8a1	95	0.0397355936960254	0.561785761726747
rem__normal__fld	10028673975	2610110G12Rik	91	0.039736099831609	0.561336916777048
rem__normal__fld	10018185775	Kl	95	0.039754004257585	0.561134379642343
rem__normal__fld	10028671925	Bnip1	95	0.0398485753927757	0.562013457160347
rem__normal__fld	10018194257	Trim10	95	0.0398713290808918	0.561879037509182
rem__normal__fld	10028672226	Defb40	95	0.0400202079766817	0.563520792577806
rem__normal__fld	10028674361	Magea2	95	0.0400222681300035	0.563094223552611
rem__normal__fld	10028673588	Olfr1047	95	0.040040213692076	0.562891663244661
rem__normal__fld	10018177614	Tnfrsf18	95	0.0401266836728219	0.563651979533328
rem__normal__fld	10028670434	Eid2	94	0.0401289891560243	0.563229780057618
rem__normal__fld	10024424952	Agps	95	0.0401624436338715	0.563245099922563
rem__normal__fld	10028670154	Nlrp1a	95	0.0402145114743683	0.5635212219806
rem__normal__fld	10024398944	Tmem59l	95	0.0402991004561885	0.564252248060744
rem__normal__fld	10018184647	Crispld2	94	0.0403444157629374	0.564432646252542
rem__normal__fld	10019060040	Pmp22	95	0.040347072859032	0.564016430553087
rem__normal__fld	10024416472	Dnajc3	95	0.0403827861058318	0.564062607853849
rem__normal__fld	10019060020	Pmp22	95	0.0404199771968152	0.564129336915293
rem__normal__fld	10024398919	Igsf21	95	0.0404419898879811	0.563984288469891
rem__normal__fld	10028669348	ORF19	95	0.0404737660873596	0.563975520403848
rem__normal__fld	10024393872	Crct1	95	0.0405148431585879	0.564096264265651
rem__normal__fld	10018189173	2010001M09Rik	94	0.0405161023272911	0.563662865630835
rem__normal__fld	10018173963	Itgb7	94	0.0405451079803474	0.563615862052688
rem__normal__fld	10018181408	Klhdc3	80	0.0405843825922092	0.56371156794478
rem__normal__fld	10018196305	Pf4	95	0.0406613778475049	0.564330638004765
rem__normal__fld	10024411379	Ntsr1	94	0.0407220512529483	0.564722374507021
rem__normal__fld	10028174538	E030025P04Rik	95	0.0407562627950034	0.564746813442865
rem__normal__fld	10028670031	Nox1	95	0.0408439590503812	0.565511744878946
rem__normal__fld	10024410729	Calcb	95	0.0409922194100042	0.567113343888485
rem__normal__fld	10028669178	Glrx2	95	0.0410008496398097	0.56678219788026
rem__normal__fld	10024408200	Enpp4	87	0.0410055508623565	0.566397307308296
rem__normal__fld	10028675096	Zfyve27	87	0.0410207262340704	0.56615758872146
rem__normal__fld	10028675553	Olfr1348	94	0.0410215001061995	0.565719641718143
rem__normal__fld	10018189674	Klf4	95	0.0410862250961551	0.56616362753245
rem__normal__fld	10018179859	Pik3ap1	95	0.0411312660151473	0.566335881113626
rem__normal__fld	10024396420	BB146404	95	0.0411548320462859	0.566212408643131
rem__normal__fld	10018178589	Zpbp	94	0.041155728013221	0.565777480522984
rem__normal__fld	10028675842	Olfr823	95	0.0411572030001821	0.565351192592872
rem__normal__fld	10028671324	Olfr1215	95	0.0411601077420455	0.56494520121653
rem__normal__fld	10024410351	Smc3	86	0.0411836209796721	0.564822489779521
rem__normal__fld	10018185240	Cxcr3	95	0.0411869162378301	0.564422905671807
rem__normal__fld	10024402940	Sec24d	91	0.0412141768849869	0.564352112121409
rem__normal__fld	10018185657	Dhx58	95	0.0412614283664137	0.564554952271276
rem__normal__fld	10018176251	Hnrnpc	95	0.0412646199062677	0.564155102002108
rem__normal__fld	10028675914	V1re2	95	0.0412854147375916	0.563996356430961
rem__normal__fld	10028670076	Olfr371	95	0.041345078711469	0.56436843128973
rem__normal__fld	10028673594	Dapk3	94	0.0413690887444966	0.56425362108873
rem__normal__fld	10028672267	Il17f	94	0.0415405230421166	0.566148209103365
rem__normal__fld	10023851435	Krt14	95	0.0415492720452102	0.5658243589005
rem__normal__fld	10024411045	Oit3	93	0.0415806850062602	0.565809415050001
rem__normal__fld	10018178904	Foxk1	90	0.0416130109899242	0.565806908803625
rem__normal__fld	10028670163	Th	95	0.0416983086722528	0.566524093779772
rem__normal__fld	10028673428	Ina	87	0.0417107694931822	0.566251351216336
rem__normal__fld	10018180121	Yaf2	91	0.0417947423969048	0.566949101072277
rem__normal__fld	10028673894	8030498B09Rik	94	0.0418730773842134	0.567569344855803
rem__normal__fld	10018177629	Hist1h1c	94	0.0419312989983796	0.56791620837961
rem__normal__fld	10018192293	Myom1	94	0.0419821410953436	0.568162662226563
rem__normal__fld	10018186903	Lhx9	95	0.0420895495259202	0.569173675174137
rem__normal__fld	10024874640	A730056I06Rik	94	0.0421298338355777	0.569276108753411
rem__normal__fld	10024411654	Hps1	90	0.0421572046277537	0.569204025866118
rem__normal__fld	10024414509	Gnaz	76	0.0421613900921572	0.568819250514655
rem__normal__fld	10028671023	Olfr1089	95	0.0422546921178956	0.569636453617238
rem__normal__fld	10018178463	Elavl1	94	0.0423435280423493	0.570392230688117
rem__normal__fld	10018179178	Sulf2	95	0.0423718960246447	0.570332929940383
rem__normal__fld	10028675430	Wibg	95	0.0424410531797551	0.570822325765423
rem__normal__fld	10024412320	Cnrip1	94	0.0424496972412065	0.570497707170624
rem__normal__fld	10018181058	Dmgdh	95	0.0424998909539908	0.570731560311154
rem__normal__fld	10024395900	Hlf	95	0.0425161947947458	0.570510296228031
rem__normal__fld	10018196077	Snai1	95	0.0425671629252435	0.570754162982233
rem__normal__fld	10018174001	Pdlim2	87	0.0426033750344497	0.570799953117447
rem__normal__fld	10024400175	Trappc10	95	0.0426125414612417	0.570483593531885
rem__normal__fld	10018179055	Scel	95	0.0426548228008596	0.570610711780292
rem__normal__fld	10018182239	4930524J08Rik	95	0.0426553909425867	0.570180049128094
rem__normal__fld	10024411794	Best2	94	0.0427039313834028	0.570390807211621
rem__normal__fld	10024876004	Il6st	93	0.0427422004572229	0.570464153955143
rem__normal__fld	10018186902	Cxadr	91	0.0427779591702421	0.570503909117926
rem__normal__fld	10018194886	Stk11ip	84	0.0428316462736161	0.570782520479338
rem__normal__fld	10018195151	Ctnna1	79	0.0428830280840446	0.57103000824385
rem__normal__fld	10024397244	Pick1	87	0.0428833895504018	0.570598250562075
rem__normal__fld	10024404220	Sunc1	94	0.0428852126963051	0.570186586529026
rem__normal__fld	10018195807	Fcgr1	95	0.0428972879494291	0.569911755322034
rem__normal__fld	10028672113	Mpzl2	95	0.0429507950133066	0.570187365683896
rem__normal__fld	10024415987	Jam3	89	0.0430255625860521	0.570744581743637
rem__normal__fld	10018176988	Pcbd2	92	0.0430332424594804	0.570411692128558
rem__normal__fld	10018196722	Dock11	95	0.0430713545483431	0.570482385509409
rem__normal__fld	10018178434	Slc6a19	95	0.0431502361165552	0.571092554655914
rem__normal__fld	10028674533	Tgfbr1	95	0.0433754570159054	0.573637123027978
rem__normal__fld	10018187848	Add3	95	0.0433796439049361	0.57325688877867
rem__normal__fld	10018176966	Disp1	95	0.0434041981442493	0.573146179440452
rem__normal__fld	10028673766	D130058E03	95	0.0434312195969959	0.573068192468626
rem__normal__fld	10018196058	Capg	95	0.0434328816263719	0.572655963504073
rem__normal__fld	10028670160	9530091C08Rik	95	0.0435443443304745	0.573690967999681
rem__normal__fld	10028673577	Aplnr	95	0.0435513637139848	0.573349420634033
rem__normal__fld	10018186936	Antxr2	92	0.0436049591842396	0.573621095723739
rem__normal__fld	10028672803	Lrrc3	95	0.0436762284199493	0.574124682341992
rem__normal__fld	10024399395	Nle1	92	0.0437206279248083	0.574274572379898
rem__normal__fld	10024406516	Pax8	91	0.0437408799663771	0.57410729633094
rem__normal__fld	10024397009	Trpc6	95	0.0437756547483101	0.574130742456359
rem__normal__fld	10028669297	Acpp	95	0.0438074014747954	0.574114469327816
rem__normal__fld	10028674584	Mnx1	95	0.0438864316919031	0.57471742450405
rem__normal__fld	10024400909	Atp1b4	94	0.0439084181369773	0.57457301447816
rem__normal__fld	10018180224	1700081D17Rik	94	0.0439097303583752	0.574158487721384
rem__normal__fld	10024454158	EG319225	95	0.0439926380315543	0.574810714940818
rem__normal__fld	10018179328	4930402K13Rik	94	0.0440005918489003	0.574483346240256
rem__normal__fld	10028676066	Ntf3	93	0.0442012307148252	0.576670329355935
rem__normal__fld	10018190915	Ltk	95	0.0442237096458243	0.576531417734776
rem__normal__fld	10024400861	Pdk2	88	0.0442399412509303	0.576311330487418
rem__normal__fld	10028672850	Rnf219	95	0.0442426644349268	0.575915730609923
rem__normal__fld	10024396551	S100a5	95	0.0443597413284023	0.57700817494732
rem__normal__fld	10028674130	E130203B14Rik	95	0.044416371627972	0.577313317261557
rem__normal__fld	10024396285	Olfr347	95	0.0444467376519822	0.577276882160521
rem__normal__fld	10018186382	Acot6	95	0.0445030036195701	0.577576640563011
rem__normal__fld	10018196776	Morn5	95	0.0445249956835156	0.577431464140019
rem__normal__fld	10028675795	Olfr930	94	0.0446560253026105	0.578699526706353
rem__normal__fld	10028671806	Mrgpra8	95	0.0447139297507371	0.57901877483767
rem__normal__fld	10019061504	Pparg	94	0.0447204780025651	0.578673010525385
rem__normal__fld	10028674092	Gm447	95	0.0447237202547522	0.578285012863081
rem__normal__fld	10028671448	Ccdc130	95	0.0447617546579531	0.578347125513746
rem__normal__fld	10024395800	Lamb2	94	0.0447735248626387	0.578070049487658
rem__normal__fld	10024460186	Gm1574	95	0.0448031625111822	0.57802389944004
rem__normal__fld	10028172820	Ripply2	94	0.0448438358703565	0.578120088509396
rem__normal__fld	10028675047	Gabra2	86	0.0448567290743686	0.577858262627913
rem__normal__fld	10024413521	Mtus1	75	0.0448914108718427	0.577877303856177
rem__normal__fld	10024397320	AW049604	88	0.044955676122134	0.578276856784642
rem__normal__fld	10028672454	Mdfi	93	0.0450178653617011	0.578649134974185
rem__normal__fld	10028672380	Olig3	95	0.0450290321600098	0.578365517131226
rem__normal__fld	10028671805	Wbscr22	95	0.0450401280874777	0.578081407990016
rem__normal__fld	10028169017	C130058N19	94	0.045072403817873	0.578069355966295
rem__normal__fld	10024406616	Rgs6	86	0.0451095429166707	0.578119650163282
rem__normal__fld	10024409899	Depdc1b	95	0.0452467629441824	0.579451554290324
rem__normal__fld	10028170109	A730061H03Rik	95	0.0453137985023799	0.579883344952515
rem__normal__fld	10018194644	Tbcc	95	0.0453437173666171	0.579839865575756
rem__normal__fld	10018182435	Prss12	95	0.0453628508972771	0.579658632170492
rem__normal__fld	10028674561	Olfr656	89	0.0454989449619027	0.5809711211423
rem__normal__fld	10018192015	Prdx4	89	0.0454989609828216	0.580545393654711
rem__normal__fld	10018183772	Synpo2l	93	0.0455948777064357	0.581343041467258
rem__normal__fld	10028676109	Msh6	85	0.0456766172953526	0.581958892685445
rem__normal__fld	10024395573	Sphk1	90	0.045728978344326	0.582199809147512
rem__normal__fld	10028673880	Robo1	91	0.0457433279986242	0.581956783982497
rem__normal__fld	10018187371	Mmp14	93	0.0457593508124694	0.581735384616667
rem__normal__fld	10024412944	Arsa	85	0.0457761148909656	0.581523725228004
rem__normal__fld	10018185632	Dpm2	95	0.0458970379446267	0.582634608598311
rem__normal__fld	10024410424	Spata6	95	0.0459177677020963	0.58247290749802
rem__normal__fld	10028671037	2310061F22Rik	81	0.0459338794455021	0.582252904493459
rem__normal__fld	10018193433	Cib4	95	0.0459387669946987	0.581891048599517
rem__normal__fld	10028673245	Myl6b	95	0.0459738801520909	0.581912298303266
rem__normal__fld	10018191802	0610009B14Rik	95	0.0459857709834993	0.581639795201179
rem__normal__fld	10018177043	Olfm1	88	0.0460093944025713	0.581515976893501
rem__normal__fld	10018193549	Lgals3	95	0.046055349319113	0.581674382837331
rem__normal__fld	10021552294	Fgfr4	95	0.0460814032360623	0.581581393705894
rem__normal__fld	10028174489	4921506M07Rik	95	0.0461171891130874	0.58161127487259
rem__normal__fld	10024414182	Slc16a5	95	0.0461774964364428	0.581950143359776
rem__normal__fld	10028673902	Chrm4	92	0.0462016084495632	0.581832701487843
rem__normal__fld	10028174665	Hdx	95	0.0463263002600062	0.582981149475884
rem__normal__fld	10018183506	Phkg1	93	0.0464197599049593	0.583735188862653
rem__normal__fld	10024414971	Tfb1m	88	0.0464225330140608	0.583348566481382
rem__normal__fld	10018181804	Rhox5	95	0.0464236204431815	0.582941334915679
rem__normal__fld	10024399618	1700020C11Rik	83	0.0464905443682519	0.583360803305736
rem__normal__fld	10018173762	C030014K22Rik	95	0.0465057047696146	0.583130609373468
rem__normal__fld	10024438228	A630023P12Rik	95	0.0465091804917572	0.582754339293407
rem__normal__fld	10024427062	Olfr331	95	0.0465211465675249	0.582484917166333
rem__normal__fld	10028671810	Naalad2	95	0.0465271560378158	0.582141354192773
rem__normal__fld	10024413593	Apool	95	0.0465418796988586	0.58190723726935
rem__normal__fld	10028168211	Clip3	95	0.0466049700487114	0.582277744958918
rem__normal__fld	10018175156	2410004L22Rik	95	0.0466166315921233	0.582005635745562
rem__normal__fld	10018174896	Ttc3	89	0.0466561932902388	0.582081998583022
rem__normal__fld	10018194792	2010111I01Rik	95	0.0466778354106831	0.581934847770436
rem__normal__fld	10018187171	Nr2f1	93	0.0466946282069751	0.581727494140439
rem__normal__fld	10028669666	Adamts2	95	0.0468972635169922	0.583834030221554
rem__normal__fld	10028172277	Tspan11	95	0.0469426843211966	0.583981756916444
rem__normal__fld	10024411688	Fxyd5	95	0.047065668459275	0.585093495618016
rem__normal__fld	10028670186	Six2	95	0.0471922025125941	0.58624774627351
rem__normal__fld	10024396737	Brd3	95	0.0472333251043203	0.58634007854179
rem__normal__fld	10024415360	Hdhd2	94	0.0472404423859959	0.586010448528776
rem__normal__fld	10018176774	Cbr2	95	0.0473138242233224	0.586502704261185
rem__normal__fld	10028676084	Chst9	94	0.0473762519162358	0.586858568220761
rem__normal__fld	10028675970	Ripk2	95	0.0474513652554813	0.587370953702985
rem__normal__fld	10018185434	Zfp748	94	0.047500961736478	0.587566978011133
rem__normal__fld	10024416178	Myh8	91	0.0475380824566798	0.587608513548335
rem__normal__fld	10028671321	Olfr1311	94	0.0475797592129911	0.587706266389565
rem__normal__fld	10024423742	Glt25d2	94	0.0476017985521148	0.587561490780855
rem__normal__fld	10018192073	Ms4a13	95	0.0476106031763353	0.587253676598823
rem__normal__fld	10024415480	Crkrs	95	0.0476615504844468	0.587465739823876
rem__normal__fld	10018186097	Ifltd1	95	0.0476773628325241	0.58724474362155
rem__normal__fld	10019059913	Acadm	91	0.0476989436951689	0.587095060870381
rem__normal__fld	10028671727	Ptger1	95	0.0477302897805413	0.587065698473881
rem__normal__fld	10028675647	Kcnmb1	95	0.0479280833925079	0.58908217751639
rem__normal__fld	10023851818	Flnc	95	0.0479454207907322	0.588879395512988
rem__normal__fld	10028673620	Cd300c	95	0.0480361937790633	0.589578220402551
rem__normal__fld	10024400134	Cstl1	95	0.0480971082259936	0.589909846064265
rem__normal__fld	10024416031	Spg20	84	0.0481270867630183	0.58986184367857
rem__normal__fld	10024405192	Acbd6	90	0.0481731286165637	0.590010647742909
rem__normal__fld	10028671063	Olfr467	95	0.0482242926530166	0.590221933426934
rem__normal__fld	10018186603	2310047K21Rik	95	0.0482292944970332	0.589868335506933
rem__normal__fld	10018180606	Jag1	93	0.048269007808896	0.589939474653108
rem__normal__fld	10028670760	Acad10	95	0.0482797715322772	0.589656942980879
rem__normal__fld	10018182549	Pnpt1	82	0.0482805679827578	0.589253159307094
rem__normal__fld	10018188798	Ttll8	94	0.0483045605299163	0.589132846154635
rem__normal__fld	10028172150	D7Ertd523e	95	0.0483800290580187	0.589640074037645
rem__normal__fld	10028671379	Ms4a6d	94	0.0484017790506426	0.589492346114334
rem__normal__fld	10024397667	1700007G11Rik	95	0.0485296171164301	0.590635983422622
rem__normal__fld	10018192425	Akap13	95	0.0485729751295208	0.590750565446667
rem__normal__fld	10018190863	Hs3st6	95	0.0485754411464647	0.59036800119628
rem__normal__fld	10018180382	Itm2a	95	0.0485762251411326	0.589965542467741
rem__normal__fld	10028673675	Olfr393	94	0.0486401045721139	0.590329414207162
rem__normal__fld	10018194230	Cav3	95	0.0487410948801716	0.591142867801049
rem__normal__fld	10018182103	Cyp51	95	0.0488012274417156	0.591460001668258
rem__normal__fld	10018194864	Psmg1	85	0.0489220011762554	0.592511140202887
rem__normal__fld	10018193653	Defb12	95	0.0489534213799812	0.592479378092624
rem__normal__fld	10028669312	Ctnnd1	95	0.0490106725310694	0.592760072780217
rem__normal__fld	10028670915	Calhm2	95	0.0490236754059313	0.592505588031131
rem__normal__fld	10028670514	Theg	95	0.0491244304013482	0.593311302362987
rem__normal__fld	10018180245	Marco	95	0.0491614122043103	0.593346198338291
rem__normal__fld	10018186099	Klf7	90	0.0491827420327864	0.593192267732928
rem__normal__fld	10028673215	Smek1	95	0.0492268093656822	0.593312597091643
rem__normal__fld	10024395745	Chd9	91	0.0492967216420911	0.593744043916231
rem__normal__fld	10028669209	4933400C05Rik	95	0.0493480640315906	0.593951387555881
rem__normal__fld	10028675453	Ndst3	95	0.0493819768940249	0.593948808475196
rem__normal__fld	10028669218	Fblim1	95	0.0495697296506472	0.595795286491619
rem__normal__fld	10028671511	Gpr3	95	0.0495751388650721	0.595449079922509
rem__normal__fld	10028671642	Olfr510	95	0.0496230561096109	0.595613564504598
rem__normal__fld	10024401221	Krtap3-3	95	0.0496309603277458	0.595297886660295
rem__normal__fld	10024408669	Lrrc26	95	0.0496613979842635	0.595252734516612
rem__normal__fld	10024415010	Olfr935	95	0.0496667733729917	0.594907449266034
rem__normal__fld	10018173600	Ubqln3	95	0.0496938404364211	0.594822282637876
rem__normal__fld	10024408078	Mogat1	93	0.0498890124150033	0.59674802204173
rem__normal__fld	10028673905	Olfr1164	95	0.0498931791644379	0.596387974023268
rem__normal__fld	10028674788	2310014L17Rik	94	0.0499893864183539	0.597127852590962
rem__normal__fld	10028670112	Pim1	95	0.0500095511255723	0.596959003970823
rem__normal__fld	10028174542	Ankfn1	95	0.0501282785408775	0.59796611358837
rem__normal__fld	10018176545	Dab2	88	0.0502688331979406	0.599232036285588
rem__normal__fld	10018177645	Fkbp9	93	0.0502723439400267	0.598863705634651
rem__normal__fld	10028672102	Olfr918	94	0.050306453450635	0.598860133963647
rem__normal__fld	10018188880	Glg1	95	0.0503793248651426	0.599317682811307
rem__normal__fld	10028172993	Dmrtc1b	95	0.050489876856968	0.60022255247177
rem__normal__fld	10019059629	Chkb	95	0.0505936196015921	0.601045293888129
rem__normal__fld	10028669866	Tbkbp1	80	0.0507027411752658	0.60193076904115
rem__normal__fld	10028674785	Abpa	95	0.0507369061142655	0.601925776423092
rem__normal__fld	10018187599	Tep1	95	0.0507559816157569	0.601741896485444
rem__normal__fld	10024875570	Ikzf2	95	0.0507968256117586	0.601816169467016
rem__normal__fld	10024449907	2810055G20Rik	95	0.0509062301788011	0.602702061246159
rem__normal__fld	10028670503	Kif1b	95	0.0509755361665581	0.603112325929828
rem__normal__fld	10018194197	Mesp1	95	0.0510084768456261	0.603092072704671
rem__normal__fld	10018189676	Uox	95	0.0510605907430282	0.603298385126723
rem__normal__fld	10018189690	Akap3	95	0.0512736596228736	0.605404865723536
rem__normal__fld	10024396061	Xrra1	95	0.0512798435807877	0.605067388257647
rem__normal__fld	10018184166	Stxbp3a	90	0.0512917762901726	0.604798153491981
rem__normal__fld	10018191903	Ppm1d	85	0.0513947042276634	0.605601511427389
rem__normal__fld	10028675012	Cxcr4	95	0.05149197825902	0.60633720542624
rem__normal__fld	10028168842	Etl4	94	0.0515597462046168	0.606724694351015
rem__normal__fld	10024412759	Gpr98	95	0.0515923128728127	0.60669771164759
rem__normal__fld	10028672713	Nkx6-1	95	0.0516279644422251	0.606707017658667
rem__normal__fld	10028671844	Olfr1233	95	0.0516298692357901	0.606320002820304
rem__normal__fld	10018192165	Tnni2	95	0.0516830149190203	0.606534856136635
rem__normal__fld	10018186995	Lrrc24	88	0.051722809671526	0.606592843344501
rem__normal__fld	10028670861	Ptger2	95	0.051725951527934	0.606221185449268
rem__normal__fld	10028171863	4930529K09Rik	95	0.0517439124724735	0.606023588607624
rem__normal__fld	10024402136	Tmem185b	93	0.0517517913899166	0.605708256456024
rem__normal__fld	10024401497	Clec2l	95	0.0517773276244134	0.605599872295223
rem__normal__fld	10028674946	Csn1s2b	84	0.0518131360464887	0.605611698961108
rem__normal__fld	10028673105	Tead2	94	0.051927722531471	0.606543679823974
rem__normal__fld	10024412145	Rnf167	95	0.0520057825945415	0.607048048474446
rem__normal__fld	10024414251	Nkiras1	93	0.0520362095312746	0.606996106355431
rem__normal__fld	10018193582	1110002B05Rik	94	0.0520836154238742	0.607142158631686
rem__normal__fld	10028171942	Ncor1	93	0.0521260941699392	0.607230617760121
rem__normal__fld	10018186077	Lsm4	88	0.0521373193110887	0.606955120595443
rem__normal__fld	10018181908	Vtn	87	0.0521460017846013	0.606650411135829
rem__normal__fld	10024408543	Ccr3	95	0.0521503316831449	0.606295506087811
rem__normal__fld	10028674014	Ubtf	95	0.0521545715721559	0.605940029133379
rem__normal__fld	10024445067	Oxgr1	95	0.0521667366225526	0.605677040813146
rem__normal__fld	10018176716	Tlcd1	92	0.0521913160098808	0.60555844255731
rem__normal__fld	10018188017	Mustn1	94	0.0522552307897638	0.605896093714224
rem__normal__fld	10028673475	Cdk5	94	0.0524558997918448	0.607817896123347
rem__normal__fld	10018180622	Cst9	95	0.0524587091685849	0.607446024198305
rem__normal__fld	10018184826	Mdh1b	94	0.0525017833207568	0.607540583054821
rem__normal__fld	10028675599	Fzd2	94	0.0525742271583649	0.607974650806766
rem__normal__fld	10024424742	Thy1	95	0.0525796462830398	0.607633574973456
rem__normal__fld	10024394377	Pappa2	95	0.052606725315391	0.607543097139393
rem__normal__fld	10018188339	Nov	94	0.0526835639457914	0.60802702049904
rem__normal__fld	10028674039	Gna12	89	0.0527177160423896	0.608017978795062
rem__normal__fld	10028173720	Gm813	95	0.0527438885997851	0.607916978271961
rem__normal__fld	10018184938	Calu	93	0.0528349006170733	0.608562945294204
rem__normal__fld	10018180132	Rnase6	95	0.0528384362525201	0.608201153795542
rem__normal__fld	10028676282	Ubl7	88	0.0529232788233732	0.608775112122926
rem__normal__fld	10018182017	Sdha	93	0.0529306573026435	0.608457833352185
rem__normal__fld	10028173930	9130221D24Rik	94	0.0529551504435885	0.608337583049646
rem__normal__fld	10018183517	Vstm2b	80	0.0530083125794201	0.60854661750147
rem__normal__fld	10024415235	Sp5	95	0.0530549429936781	0.608680440251796
rem__normal__fld	10028670552	Shd	94	0.0531383461116012	0.60923568888426
rem__normal__fld	10018185569	Oca2	94	0.0531448949357801	0.608909645465647
rem__normal__fld	10024410659	Tomm70a	95	0.0532009742324978	0.6091511549621
rem__normal__fld	10024409666	D16H22S680E	94	0.0532475917316607	0.609284080537687
rem__normal__fld	10018185258	Mbd1	95	0.0533372216181456	0.609908676111831
rem__normal__fld	10023851752	Plat	95	0.0534157308839477	0.610405371178086
rem__normal__fld	10024399719	Dleu7	79	0.0534524519057803	0.610424194861024
rem__normal__fld	10028669672	Trim24	95	0.0534601520816406	0.610111794641884
rem__normal__fld	10018179683	Hsd3b7	94	0.0534726389188941	0.609854395638554
rem__normal__fld	10018194399	Sprr1b	95	0.0535292565589371	0.610100315096097
rem__normal__fld	10018196579	Rnf186	93	0.053538066965657	0.609801385778989
rem__normal__fld	10018178943	Cd93	95	0.0536572353364603	0.610759008368708
rem__normal__fld	10018190051	1700019A02Rik	95	0.0537393476332022	0.611293860266831
rem__normal__fld	10028676340	Nell2	94	0.05379539769254	0.61153174489939
rem__normal__fld	10024401978	Cd209g	94	0.0538380587465242	0.611617215681793
rem__normal__fld	10028170365	Prdx1	87	0.0538593421213358	0.611459876242484
rem__normal__fld	10028668840	Heatr5a	90	0.0538797607785213	0.611292931283823
rem__normal__fld	10018190988	Trim13	95	0.053914924660884	0.611293386839104
rem__normal__fld	10028174339	4930480E11Rik	95	0.0539437253874612	0.611221742606364
rem__normal__fld	10024415069	Vamp5	95	0.0540199275242119	0.611686934698363
rem__normal__fld	10028173016	4932429P05Rik	95	0.0540343808370594	0.611452772489065
rem__normal__fld	10018195164	Slc6a13	95	0.0540509237870029	0.611242545541909
rem__normal__fld	10024403275	Gmds	94	0.0540895475290608	0.611282133244009
rem__normal__fld	10024410452	4932432K03Rik	88	0.0541277191656835	0.611316563503929
rem__normal__fld	10024407233	Clca4	95	0.0541309194772078	0.610956240325113
rem__normal__fld	10028674592	Qrfp	92	0.0542333951483835	0.611716143332772
rem__normal__fld	10018193004	Iqgap1	94	0.0542711795240586	0.611745860386474
rem__normal__fld	10019061076	Ccne1	94	0.0542801155511673	0.611450570260528
rem__normal__fld	10024456397	Zfp467	95	0.0544582273510994	0.613060148006814
rem__normal__fld	10024415460	Nlrp4f	95	0.0544990024666041	0.613122584957193
rem__normal__fld	10024409801	1110012N22Rik	93	0.0546137590340966	0.614016706866548
rem__normal__fld	10028164612	Cybrd1	93	0.0546174445488521	0.613661720418477
rem__normal__fld	10023852803	Nxph3	94	0.0546195643319679	0.613289611376496
rem__normal__fld	10018180134	Twsg1	82	0.0546464462998487	0.613195842296948
rem__normal__fld	10018188011	Myo6	84	0.0546586549007129	0.612937648126294
rem__normal__fld	10018194199	Htr3a	95	0.0546719000511701	0.612691402762758
rem__normal__fld	10018179715	Vamp8	92	0.0547131198497117	0.612758775974506
rem__normal__fld	10024428228	Cacng2	85	0.0548019231931931	0.613358631031726
rem__normal__fld	10024395416	Rb1cc1	91	0.0548188344645814	0.613153595772221
rem__normal__fld	10028669605	Olfr365	95	0.054838149642872	0.612975694530857
rem__normal__fld	10024406719	Olfml2a	95	0.0548505836335281	0.6127211537599
rem__normal__fld	10018186985	Tpcn1	95	0.0548550314129327	0.612377784933085
rem__normal__fld	10028164827	Elk4	94	0.0549318214830295	0.612841936596568
rem__normal__fld	10024401217	Fam18b	95	0.0549372906981636	0.612510318584779
rem__normal__fld	10024413484	V1re6	88	0.0550900532772422	0.613820286323383
rem__normal__fld	10028670299	4930444A02Rik	94	0.0551025020292829	0.613566183824465
rem__normal__fld	10028675725	Oit1	95	0.0551407605115365	0.613599613774157
rem__normal__fld	10028671365	9430007A20Rik	95	0.0551564994602744	0.613382566521799
rem__normal__fld	10018192850	4930404A10Rik	95	0.0552416943287867	0.613937706320692
rem__normal__fld	10028671600	Olfr811	94	0.0553013141353227	0.614208086286635
rem__normal__fld	10028167546	B930059L03Rik	95	0.0554386189094206	0.615340384884921
rem__normal__fld	10023852686	Grina	95	0.0554665019351032	0.615257488641514
rem__normal__fld	10018179914	Cmtm6	93	0.0554847556000862	0.61506795316172
rem__normal__fld	10028675109	Ccdc87	95	0.0555455492825092	0.615349929798084
rem__normal__fld	10028672042	Oxsm	95	0.0556138081594838	0.615714196696982
rem__normal__fld	10018176856	Nxf2	94	0.0557080667679003	0.616365666896718
rem__normal__fld	10028673930	Hist2h2aa1	95	0.0557111649532922	0.616008332177317
rem__normal__fld	10018184062	Calcrl	95	0.055753914175965	0.61608960147206
rem__normal__fld	10018184553	Ube2r2	95	0.0557582674751245	0.615746755797631
rem__normal__fld	10018191200	Cldn14	95	0.0557993724350695	0.615809941572575
rem__normal__fld	10018177108	Rsrc2	95	0.0559169524655283	0.616716502351112
rem__normal__fld	10028673446	C6	93	0.0560715603591813	0.618030042109684
rem__normal__fld	10023852068	Dio3	94	0.0560861698398631	0.617799810058847
rem__normal__fld	10018176924	Rab11fip1	95	0.0560895677224135	0.617446449488225
rem__normal__fld	10018189512	Ifit2	94	0.056128341381276	0.617482713906275
rem__normal__fld	10024406441	Usp3	88	0.0561748152195037	0.617603590701354
rem__normal__fld	10024410249	Cmtm2b	94	0.0562366215127035	0.617892778287305
rem__normal__fld	10028672522	Tert	95	0.0562756722684042	0.617931735116282
rem__normal__fld	10028675797	Aebp2	93	0.0563260328184414	0.618094751054322
rem__normal__fld	10018183278	Twist1	95	0.0563680790607385	0.618166381835597
rem__normal__fld	10018186040	Map3k7ip2	94	0.0565393391606948	0.619654067224642
rem__normal__fld	10018181519	P2rx4	94	0.0565618745336351	0.619510927868713
rem__normal__fld	10028175063	9930104L06Rik	94	0.0565685926538598	0.619194834306777
rem__normal__fld	10018188210	1500001M20Rik	95	0.056614131546564	0.619303799771464
rem__normal__fld	10028671292	Olfr1353	95	0.0566235164563017	0.619017387189369
rem__normal__fld	10018193798	Pter	95	0.056661209929095	0.619040613688619
rem__normal__fld	10024411475	Uts2d	94	0.0567044029151232	0.619123857173654
rem__normal__fld	10018182545	Lbp	95	0.0567772501641073	0.619530571696629
rem__normal__fld	10024394789	BC054059	95	0.0568818289156505	0.62028280103257
rem__normal__fld	10024410884	Txlnb	95	0.0569416846064546	0.620546699368025
rem__normal__fld	10019060782	Giyd2	95	0.0570073113764108	0.620873120898031
rem__normal__fld	10028670334	Chrna4	93	0.0570831791620623	0.621310600460621
rem__normal__fld	10018180880	Crygf	95	0.0570939611168583	0.621039562048626
rem__normal__fld	10018179676	Rcor2	94	0.0571638270443881	0.621411146708638
rem__normal__fld	10018176555	Mad2l2	94	0.0572211761262155	0.621646285456089
rem__normal__fld	10024398818	Tlr13	95	0.0573095286988047	0.622217740158451
rem__normal__fld	10018196592	Herc5	95	0.0573388227314094	0.622147675073223
rem__normal__fld	10024413403	Fam174b	94	0.0574713034648335	0.623196614019914
rem__normal__fld	10028674497	Olfr376	95	0.0575310727105423	0.623456282350111
rem__normal__fld	10023852741	B3gnt8	94	0.0575431418945993	0.623199030201373
rem__normal__fld	10028673096	Rab11b	95	0.0575719992375148	0.623123802692604
rem__normal__fld	10028671163	Actr1b	80	0.0575879230226618	0.622908770843012
rem__normal__fld	10024401171	Ccdc110	95	0.0576020062387376	0.62267410967639
rem__normal__fld	10018173822	4921513D11Rik	95	0.0576086228785626	0.622359076709189
rem__normal__fld	10018177742	Cenpa	95	0.0576782588368656	0.622724824315638
rem__normal__fld	10018180131	Tjp1	95	0.0576996022197043	0.622569049616698
rem__normal__fld	10018187367	Cxcl9	95	0.0577390319730255	0.622608495947048
rem__normal__fld	10024443213	Hpse	92	0.0577657579531883	0.622510991589653
rem__normal__fld	10028174376	Ptpn14	95	0.0579165431353154	0.623749700944944
rem__normal__fld	10018188327	Cd274	95	0.0579701865561934	0.623941327658621
rem__normal__fld	10028172362	Armcx4	95	0.057973656526744	0.623593027312393
rem__normal__fld	10018189279	Hoxa4	95	0.0579970622275513	0.623459463254047
rem__normal__fld	10024405217	Atp13a5	95	0.0580645886664647	0.623800062438982
rem__normal__fld	10024879288	S1pr3	95	0.0580822533073633	0.623604896089668
rem__normal__fld	10018176872	5730414N17Rik	95	0.0581354643628096	0.623791382102551
rem__normal__fld	10018176905	Aldh3b2	95	0.0581379950613531	0.623434175014042
rem__normal__fld	10018190795	Hcrt	95	0.0582031954448765	0.623749023105068
rem__normal__fld	10018194502	Leprot	95	0.0582033077083762	0.623366379911741
rem__normal__fld	10024394042	Ccdc64b	95	0.0582033536496611	0.622983497489976
rem__normal__fld	10028673786	Taf6	95	0.0582104451789971	0.622676452301946
rem__normal__fld	10028669792	Ugcgl1	89	0.0582308772145101	0.622512399902539
rem__normal__fld	10024406349	Lamp2	94	0.0582997496090193	0.622866078695747
rem__normal__fld	10018193264	Tceb2	95	0.0583619044910844	0.623147598627505
rem__normal__fld	10028673313	Olfr1377	94	0.0584041418352531	0.623216238197882
rem__normal__fld	10028671169	Rnf166	92	0.0584291194144597	0.623100731794887
rem__normal__fld	10024398410	Gdf2	94	0.058560160506045	0.624115758387757
rem__normal__fld	10024404401	Cdca3	94	0.0585848740058495	0.623997030108816
rem__normal__fld	10018182330	Pex26	95	0.0586630576860046	0.624447618328578
rem__normal__fld	10018175454	Zfp474	94	0.0586779163298577	0.624223994990735
rem__normal__fld	10028675751	Olfr740	94	0.0587606254136895	0.624722006536257
rem__normal__fld	10028174872	EG243866	95	0.0587987829567473	0.624746043088663
rem__normal__fld	10028668854	Per3	95	0.0588154380659276	0.624541723062479
rem__normal__fld	10028674980	Alx3	95	0.0588452814072743	0.624477608300123
rem__normal__fld	10018185996	LOC432754	95	0.058882412413875	0.624490862675856
rem__normal__fld	10018180526	Pck1	95	0.0589462084981821	0.624786731243825
rem__normal__fld	10024399755	Spata4	93	0.0589513725286908	0.62446116097951
rem__normal__fld	10018189687	Cst13	95	0.0589776924618418	0.624359951098477
rem__normal__fld	10018188268	Rmnd5a	95	0.0590683211095451	0.624939246559588
rem__normal__fld	10028674712	Wbscr28	95	0.0590780838416314	0.624662801445779
rem__normal__fld	10018186935	Katnal2	95	0.0592248225542874	0.625834129772203
rem__normal__fld	10028673685	F8a	95	0.0592436496157666	0.625653202616991
rem__normal__fld	10024405738	Apbh	95	0.0593507619070691	0.626404281522517
rem__normal__fld	10018187276	Mrpl34	94	0.0594412262213616	0.626978849185805
rem__normal__fld	10018182453	Vsig2	94	0.0594795740036859	0.627003334924378
rem__normal__fld	10018179353	Amelx	95	0.0595051109652204	0.626892827626329
rem__normal__fld	10024402513	Cib2	93	0.0596640691875465	0.628187211216007
rem__normal__fld	10024399634	1810023F06Rik	95	0.0597016062175105	0.628202390936852
rem__normal__fld	10018194264	Dync1i2	94	0.0597187056895328	0.628002630707328
rem__normal__fld	10023852086	Slc6a12	94	0.0597938657292307	0.628413308666384
rem__normal__fld	10024398117	1700029J11Rik	95	0.0598123449386929	0.628228154081479
rem__normal__fld	10019060060	Cd36	94	0.0598124673910373	0.627850532251878
rem__normal__fld	10018188124	4930528F23Rik	95	0.0598389864422594	0.627750283327958
rem__normal__fld	10018184622	4931406E20Rik	95	0.0598407905425884	0.627391035303137
rem__normal__fld	10024404281	1700037C18Rik	95	0.0598472474702783	0.627080972289418
rem__normal__fld	10019060638	Cd74	86	0.059865486099085	0.626894657080912
rem__normal__fld	10019061888	Tuba3b	95	0.0599514889137422	0.627417746875989
rem__normal__fld	10028674029	Sema4b	93	0.0599627216102312	0.62715817722624
rem__normal__fld	10028674764	Man2a1	95	0.0599983316628105	0.62715373228802
rem__normal__fld	10028676323	Trpc7	95	0.0602142102950913	0.629032482578492
rem__normal__fld	10028674775	4932411G14Rik	94	0.0605303829813193	0.631956080028123
rem__normal__fld	10024461363	Kirrel2	95	0.0605543808479819	0.63182760448338
rem__normal__fld	10018181605	Prpf40a	95	0.0606187257639507	0.632120013898021
rem__normal__fld	10028170468	Nkain2	95	0.0606374419356636	0.631936550567837
rem__normal__fld	10018181797	Enpep	95	0.0606627079208371	0.631821525226959
rem__normal__fld	10024416334	Olfr460	95	0.0606817921813413	0.631642291342143
rem__normal__fld	10024438784	Wipf1	90	0.0607757683105253	0.632242362030115
rem__normal__fld	10028675049	Chrna3	95	0.0607849065616494	0.631959685662453
rem__normal__fld	10024396038	Frmpd1	95	0.0607948081629737	0.63168527836919
rem__normal__fld	10028674343	Trpm8	94	0.0608830132929949	0.632224321808641
rem__normal__fld	10018181386	Ptn	94	0.060943317390027	0.632473163897453
rem__normal__fld	10018188253	Rtn4r	95	0.060945835643254	0.632122362059113
rem__normal__fld	10018173134	4930405A07Rik	94	0.0609746489810485	0.632044544887533
rem__normal__fld	10028671295	Olfr802	95	0.0610586125106619	0.63253815008069
rem__normal__fld	10023851724	Rhov	78	0.0610812424269425	0.632396158952116
rem__normal__fld	10028672091	Gpr33	95	0.0611185543918785	0.632406254837249
rem__normal__fld	10028674199	Gmeb1	94	0.0611412148119429	0.632264826254934
rem__normal__fld	10028673672	4930470P17Rik	94	0.0611544265649361	0.632025914451394
rem__normal__fld	10018175486	St3gal5	94	0.0614084170141616	0.634274237219269
rem__normal__fld	10018182472	Cnn2	95	0.0614324309225384	0.634145923947722
rem__normal__fld	10028673911	Mmp23	94	0.0614357385930158	0.633804146101273
rem__normal__fld	10028670396	Asxl2	94	0.0615370804715992	0.634473547705991
rem__normal__fld	10028675263	Olfr1402	94	0.0616040573454815	0.63478804857357
rem__normal__fld	10024411553	Ovol2	95	0.0616370279352285	0.634751972890365
rem__normal__fld	10018173946	B4galt1	95	0.0616758731909562	0.634776402729392
rem__normal__fld	10024394669	Ctdsp2	95	0.0618575728107155	0.636270211109747
rem__normal__fld	10024407688	Pftk2	95	0.0620189169259909	0.637553000696955
rem__normal__fld	10028669477	Olfr1132	90	0.0620256012121676	0.637245314933037
rem__normal__fld	10028675391	Rab37	95	0.0621229355299849	0.637868772840034
rem__normal__fld	10018188119	Mvp	95	0.0621511083442305	0.637781774541855
rem__normal__fld	10024875171	LOC552912	92	0.0621716165065076	0.637616272056133
rem__normal__fld	10018193842	Col5a1	94	0.0622586453227285	0.638132781623538
rem__normal__fld	10018175600	Sva	95	0.0623243975642056	0.638430732906083
rem__normal__fld	10018179386	Nrn1	84	0.0623818693191886	0.638643560959505
rem__normal__fld	10018183624	Lrrc15	94	0.0624178294030776	0.638636039348126
rem__normal__fld	10028673579	Uxt	95	0.0624437134713122	0.638525493099129
rem__normal__fld	10018182293	Mamdc2	92	0.0624476914693332	0.638191205127584
rem__normal__fld	10024455764	Nphs2	95	0.0624792865777336	0.638139380046289
rem__normal__fld	10024412098	Map3k9	89	0.0625739362290769	0.638731252862671
rem__normal__fld	10028674804	Cbln4	94	0.0625776620241671	0.638394859243027
rem__normal__fld	10018192972	4930578I06Rik	95	0.0625787394197015	0.638031857563261
rem__normal__fld	10024393924	Fyco1	94	0.0625888796395908	0.637761628365011
rem__normal__fld	10028675318	Olfr1132	94	0.0626039273189173	0.637541691666727
rem__normal__fld	10018175080	1190005I06Rik	81	0.0626142232215954	0.637273649677571
rem__normal__fld	10018193392	Map3k1	95	0.062640766211484	0.637171183602962
rem__normal__fld	10018186981	Vegfc	95	0.0626440605425166	0.636832493973107
rem__normal__fld	10028674636	Fpr3	95	0.0626779521111318	0.636805066282626
rem__normal__fld	10028669417	V1rc15	95	0.0626823344257304	0.636478032873635
rem__normal__fld	10024399149	G430022H21Rik	95	0.0627161256727061	0.636449825777129
rem__normal__fld	10018192640	Ociad1	94	0.0628609269926801	0.637547536935084
rem__normal__fld	10028671234	Pdlim7	95	0.0629054867437312	0.637627892421606
rem__normal__fld	10028672404	Rab26	94	0.0629540473715138	0.63774868478104
rem__normal__fld	10018179667	Akt2	94	0.0630063770351524	0.637907496172073
rem__normal__fld	10018178413	Ndufaf2	95	0.0631581769028795	0.639072622568438
rem__normal__fld	10028672893	Nfib	88	0.0631642195821346	0.638762392566805
rem__normal__fld	10024402262	Olfr352	95	0.0631722187667021	0.638472296989363
rem__normal__fld	10028173323	E130202H07Rik	95	0.0632648520311327	0.639037425855968
rem__normal__fld	10028673559	Tessp3	94	0.0632990992937592	0.639012484981778
rem__normal__fld	10028675242	Prl2b1	95	0.0633010671077965	0.638661896779183
rem__normal__fld	10028671316	Olfr761	95	0.0633025175809538	0.638306498249664
rem__normal__fld	10024393787	Samd1	85	0.0633551270990183	0.638467071239904
rem__normal__fld	10018187753	Abcc5	95	0.0634258541028863	0.638809933337172
rem__normal__fld	10028671826	Defb22	94	0.0636187439629861	0.640382082088959
rem__normal__fld	10028675224	Olfr503	94	0.0638123394651822	0.641959512168804
rem__normal__fld	10024410242	4933426M11Rik	91	0.063818501005808	0.641650601678269
rem__normal__fld	10028671735	Klhl25	95	0.0639265174834444	0.642365537114242
rem__normal__fld	10018192481	Ptprt	92	0.0639654850049312	0.642386209478259
rem__normal__fld	10018179781	Golga3	86	0.0639891578818913	0.642253347045234
rem__normal__fld	10028673957	Pard3	95	0.0640154993111546	0.642147406346591
rem__normal__fld	10018191302	Clip1	95	0.0640311322173038	0.641934231054121
rem__normal__fld	10024412781	Pih1d1	93	0.0640331737781725	0.641585121724418
rem__normal__fld	10028672410	Olfr1255	95	0.0640357203301941	0.641241471016513
rem__normal__fld	10024400327	Tmem52	95	0.0640573575822685	0.641089276228753
rem__normal__fld	10018184978	4930524N10Rik	95	0.0641471796358599	0.641619261139371
rem__normal__fld	10018187618	Ms4a6d	95	0.0641499666839528	0.641278587115172
rem__normal__fld	10024397399	Smarcb1	88	0.0642739642615771	0.642149296216124
rem__normal__fld	10018190636	Rbp7	94	0.0642979936082554	0.642020815122247
rem__normal__fld	10028675366	Dus1l	92	0.0643293108729714	0.641965210110777
rem__normal__fld	10024393805	Macrod1	95	0.0643466998471992	0.641770753089201
rem__normal__fld	10018173657	Usp15	92	0.0643943676265395	0.641878335722963
rem__normal__fld	10028669834	Olfr366	95	0.0644065209966365	0.64163199280221
rem__normal__fld	10024409886	Stab1	95	0.0644330938234462	0.641529499372573
rem__normal__fld	10018196895	Ctla2a	95	0.0644997215919692	0.64182570302266
rem__normal__fld	10018194904	Stam2	93	0.0645031755456889	0.64149329554124
rem__normal__fld	10024398651	Reck	81	0.064626652047818	0.642354227435879
rem__normal__fld	10024408862	Tnn	94	0.0647054491015106	0.642770340275508
rem__normal__fld	10018183764	BC051019	95	0.0647180783053976	0.642529055805557
rem__normal__fld	10028672880	Olfr146	95	0.0647525574103387	0.642504851293919
rem__normal__fld	10028174389	Wfdc16	94	0.0647585794329882	0.642198470912665
rem__normal__fld	10028673641	Tmc2	95	0.0648079892289043	0.64232246272201
rem__normal__fld	10028675656	2410141K09Rik	95	0.0648183286703055	0.642059301182696
rem__normal__fld	10018180002	Zzz3	95	0.06482550156063	0.641765090535383
rem__normal__fld	10018174156	Hsd3b3	95	0.0648464353099853	0.641607367899365
rem__normal__fld	10018187945	Gpc3	93	0.0649242103419239	0.642011907267525
rem__normal__fld	10024403512	Hbq1	94	0.0649448542961552	0.641851359551553
rem__normal__fld	10024398568	Zfp217	95	0.0649960287761327	0.641992556651426
rem__normal__fld	10019059528	Col18a1	95	0.0651173796782337	0.642826361837765
rem__normal__fld	10018179257	Sgcg	94	0.0651306626532135	0.642593000462884
rem__normal__fld	10018182653	Pdgfra	80	0.0652415864764296	0.64332270313642
rem__normal__fld	10018176687	Ctsz	83	0.0652725113450119	0.643263186550728
rem__normal__fld	10018186881	1700125D06Rik	94	0.0652974457027847	0.643144734018826
rem__normal__fld	10018190408	Gjb3	95	0.065298658837195	0.64279290633628
rem__normal__fld	10024413783	Vit	95	0.0653576031381341	0.643009454503157
rem__normal__fld	10018193038	Tnfaip2	95	0.0654046768151853	0.643109036887844
rem__normal__fld	10018175962	Sfxn1	95	0.0654856356996016	0.643541504074459
rem__normal__fld	10028673952	Zfp106	94	0.0655785673230576	0.644091075446103
rem__normal__fld	10028668939	Kcnk5	95	0.0656047420387719	0.643984732342237
rem__normal__fld	10024398111	Ydjc	95	0.0656388460172972	0.643956299935197
rem__normal__fld	10018181428	Tmem106b	95	0.0657529078541837	0.64471189199674
rem__normal__fld	10024404294	Fanci	95	0.0658466677284523	0.645267683077693
rem__normal__fld	10018180565	Scn7a	94	0.0658816544475096	0.645247222287258
rem__normal__fld	10018183245	Gale	94	0.0660405407240452	0.646439578605896
rem__normal__fld	10024408606	Actl6b	84	0.0660467322726958	0.646136778231589
rem__normal__fld	10018185101	Zfp207	88	0.0660729762675128	0.646030381438086
rem__normal__fld	10018185309	Krtap3-2	95	0.0661056205621067	0.645986648098206
rem__normal__fld	10023852895	Lcp1	95	0.0662123878585053	0.64666689017364
rem__normal__fld	10018182175	Prm3	94	0.066218124565285	0.646360201870005
rem__normal__fld	10018190785	Clec4f	95	0.0662991184407395	0.646788036627035
rem__normal__fld	10028173891	4930451E06Rik	95	0.0664285401477773	0.647687570157936
rem__normal__fld	10018175958	Lrrn4cl	95	0.0664749975985348	0.647777636172957
rem__normal__fld	10028174183	AI429214	95	0.0665198954795788	0.647852412381976
rem__normal__fld	10018190278	1700027D21Rik	93	0.0665496348378071	0.647779555210959
rem__normal__fld	10024403825	Rnf212	95	0.0665525397444146	0.647445724824926
rem__normal__fld	10024393976	Hras1	95	0.066569272707344	0.647246716312075
rem__normal__fld	10024414284	Zfp712	95	0.0666092448182883	0.647273755900329
rem__normal__fld	10019061620	Comt1	92	0.0666134216936424	0.646953120064818
rem__normal__fld	10018187196	Mdfi	95	0.0666856687900144	0.647293574802795
rem__normal__fld	10018179987	Mccc1	94	0.0667761330342239	0.647810378666462
rem__normal__fld	10028174012	Vstm3	94	0.0669086594477284	0.648734433999033
rem__normal__fld	10028165651	LOC553093	95	0.0669256133281698	0.648537513565405
rem__normal__fld	10028674495	Tas2r139	95	0.067007624274776	0.648970891974514
rem__normal__fld	10024408592	Aipl1	95	0.0670561185447983	0.649079358817392
rem__normal__fld	10019060029	Acta1	88	0.0671491443249885	0.649618514637076
rem__normal__fld	10018186315	Tgfb1	95	0.06716091447022	0.649371419688727
rem__normal__fld	10028672883	Tmem154	95	0.0671783771907868	0.649179609454999
rem__normal__fld	10018176650	Birc6	77	0.0671913961831813	0.648945093880181
rem__normal__fld	10024421911	Ttc12	93	0.0672780970903189	0.649422075296678
rem__normal__fld	10028675388	76377	95	0.0672783031000832	0.64906407270169
rem__normal__fld	10018187039	Nat8l	95	0.0673152150855735	0.649060389667214
rem__normal__fld	10028174706	LOC100125594	95	0.0673618120239911	0.649150042339724
rem__normal__fld	10018194162	Foxp1	95	0.067376232590774	0.648929691206326
rem__normal__fld	10024409489	Cyhr1	95	0.0673841821305558	0.64864729303108
rem__normal__fld	10028174104	4930503F20Rik	95	0.0673994909038824	0.648436008673947
rem__normal__fld	10024418829	Kcnj9	85	0.067503295019464	0.649075882054558
rem__normal__fld	10018185676	G6pc	94	0.067650768580297	0.650134719144941
rem__normal__fld	10018184110	Fam174a	94	0.0676781134692132	0.650038568884209
rem__normal__fld	10018183954	Arfip1	94	0.0676841712778953	0.649738178113894
rem__normal__fld	10028676042	Crtap	90	0.0677859587299393	0.650356574275559
rem__normal__fld	10018193815	Tekt3	95	0.0678042773040941	0.650173907548459
rem__normal__fld	10024403849	Rgs21	95	0.0680806684951863	0.652464732648801
rem__normal__fld	10018188404	1190002N15Rik	87	0.0681052949596692	0.652341526405109
rem__normal__fld	10024412141	Rad9b	95	0.0681776110971948	0.652674996444213
rem__normal__fld	10024414096	6430537H07Rik	95	0.0683259572254813	0.653735546757712
rem__normal__fld	10024393560	Olfr570	94	0.0684145159127968	0.654223206014459
rem__normal__fld	10024874700	D11Bwg0517e	87	0.0684587796019235	0.654286985278351
rem__normal__fld	10018190217	Rtcd1	89	0.0684762576109118	0.654094833951871
rem__normal__fld	10018194073	Lin7c	85	0.0684898258165064	0.653865566928402
rem__normal__fld	10028671339	2410018M08Rik	94	0.068592542695504	0.6544871782196
rem__normal__fld	10024416473	Znhit1	95	0.0686170250706508	0.654362029769647
rem__normal__fld	10024399287	Slc45a3	95	0.0686483281405451	0.654302027906926
rem__normal__fld	10018194682	Frk	95	0.0686604069450279	0.654058961396423
rem__normal__fld	10024400830	Olfr1226	93	0.0686702116262965	0.653794509378591
rem__normal__fld	10019059965	Sult1a1	94	0.0687399148676657	0.654100316214792
rem__normal__fld	10018175441	Atad1	90	0.0688321088902174	0.654619684767947
rem__normal__fld	10028671829	Krtap4-7	93	0.068832573592514	0.654266581542388
rem__normal__fld	10024400903	Catsper3	95	0.0689088467624025	0.654634044242824
rem__normal__fld	10018180724	Tcfap2b	95	0.0689573303725954	0.654737249211484
rem__normal__fld	10019061053	Pdk4	95	0.069005218263856	0.654834688475545
rem__normal__fld	10018184728	Arih2	93	0.0690171579042266	0.654591071479651
rem__normal__fld	10018180435	Abcc3	95	0.0690510509100471	0.654555822461035
rem__normal__fld	10024395864	Lce1d	95	0.0690617785081201	0.6543011394422
rem__normal__fld	10028669737	S100a14	95	0.0690624670457728	0.653951673811007
rem__normal__fld	10018180322	Gulp1	88	0.0690782552028423	0.653745488608085
rem__normal__fld	10024401621	Scd3	95	0.0690850863709149	0.653454806086632
rem__normal__fld	10018177686	Ttc19	95	0.0690904746871948	0.653150799269929
rem__normal__fld	10028172857	EG244595	94	0.0691530226747909	0.653387191439772
rem__normal__fld	10018176890	Rasl10a	95	0.0691781166434583	0.653269637581523
rem__normal__fld	10028670644	Hus1b	95	0.0692303937354366	0.653408770375021
rem__normal__fld	10024403631	Slc24a6	91	0.0693624043726654	0.654299883849251
rem__normal__fld	10024411247	Olfr978	95	0.0693769116445504	0.654082215743096
rem__normal__fld	10028671876	Gja8	95	0.0693957559196016	0.653905650257036
rem__normal__fld	10023851566	Psen2	95	0.0694235935199418	0.653813972738673
rem__normal__fld	10018185846	Syt7	86	0.0694586607337587	0.65379044424572
rem__normal__fld	10018173392	Sfpq	95	0.0694747328483446	0.653588243509508
rem__normal__fld	10023851437	Acsm2	95	0.0694996577344665	0.653469499303433
rem__normal__fld	10018182622	Fbxo34	95	0.0695371341957714	0.653468835606483
rem__normal__fld	10028672476	Csnk2b	94	0.0695931096510262	0.653641921406617
rem__normal__fld	10018178965	Zfp593	94	0.0696057942437683	0.65340843744258
rem__normal__fld	10024394233	Trip13	94	0.069716366295677	0.65409360593529
rem__normal__fld	10024415658	D17Wsu104e	90	0.0697165154263357	0.65374258323273
rem__normal__fld	10028168609	Skint6	93	0.0699398260242015	0.655483431408294
rem__normal__fld	10019061169	Pmp22	94	0.0699807227993685	0.655513724219704
rem__normal__fld	10019060871	Tnfrsf12a	95	0.0700084391635902	0.655420589135624
rem__normal__fld	10024393533	Abca6	94	0.0700500248068783	0.655457328891887
rem__normal__fld	10024411235	Atp5g3	95	0.0700562814264586	0.65516363350139
rem__normal__fld	10028669292	A730045E13Rik	94	0.0700658499773814	0.654901209992667
rem__normal__fld	10018184709	Tmem85	94	0.0701750075929079	0.655569421442281
rem__normal__fld	10028673856	Yif1a	95	0.0702451058119167	0.655872221861909
rem__normal__fld	10028170280	5830418K08Rik	94	0.0702904746556203	0.655943925418989
rem__normal__fld	10028670187	L3mbtl	95	0.0703502828762365	0.656150226783505
rem__normal__fld	10028675248	Capn8	95	0.0703849885834162	0.656122303859548
rem__normal__fld	10028668856	Trim68	95	0.0704138633353472	0.656040084308556
rem__normal__fld	10024399513	Evi5	89	0.0704207763243912	0.655753446308028
rem__normal__fld	10028174109	D330046F09Rik	95	0.0704311771561609	0.65549957605659
rem__normal__fld	10024402321	Ctsr	95	0.0704418154110997	0.655248185684008
rem__normal__fld	10024437042	Camk1d	95	0.0705045355882949	0.655481269967246
rem__normal__fld	10018184111	Drap1	95	0.0706452938185794	0.656439238450911
rem__normal__fld	10028671825	Erv3	94	0.0706512395725276	0.65614416943451
rem__normal__fld	10018176111	Tac4	95	0.0706540590682694	0.655820396812886
rem__normal__fld	10028675324	Zfp609	95	0.0706550542422137	0.655480044792904
rem__normal__fld	10028675648	Olfr654	95	0.0707159465565971	0.655695436265859
rem__normal__fld	10028170851	Gars	95	0.0707196703050593	0.655380799781284
rem__normal__fld	10024416008	Lmcd1	91	0.0707307622315588	0.655134745012267
rem__normal__fld	10024414582	Arhgap9	95	0.0707394277554038	0.654866489710132
rem__normal__fld	10028174154	215467	95	0.0707471531315401	0.654589820893846
rem__normal__fld	10023852935	Itpr3	95	0.0707513156429981	0.654280498114101
rem__normal__fld	10018190840	Gsdmd	95	0.0707986659357999	0.654370675489465
rem__normal__fld	10018181547	Ms4a4d	95	0.0708144994775037	0.654169611946111
rem__normal__fld	10024406773	Olfr173	95	0.0708884560020495	0.654505404912292
rem__normal__fld	10028670943	Sdk2	95	0.0709695929447029	0.654907102656208
rem__normal__fld	10028672428	3300001G02Rik	94	0.0710064101766285	0.654899609281421
rem__normal__fld	10028673257	Abcg3	95	0.0710328105187979	0.654796098659512
rem__normal__fld	10024397252	Brpf1	94	0.0710379426910549	0.654496746741726
rem__normal__fld	10024460765	Mum1l1	80	0.071041547180009	0.6541836439793
rem__normal__fld	10018181203	Epgn	94	0.0710853805167265	0.654241122428931
rem__normal__fld	10024398975	Selp	95	0.0712734273346727	0.655625121211757
rem__normal__fld	10028670637	Tbc1d19	95	0.0712819017441708	0.655356691999762
rem__normal__fld	10024401286	Csn2	94	0.0713152210064567	0.655316846038211
rem__normal__fld	10019062141	Id1	93	0.0713693690651604	0.655468337314012
rem__normal__fld	10018195776	Gimap8	95	0.0714900104472913	0.656230032607942
rem__normal__fld	10024427509	LOC236598	87	0.0716680338216323	0.657517375135313
rem__normal__fld	10018178001	1700007K09Rik	95	0.0716755365714083	0.657239746306001
rem__normal__fld	10023852524	Metap2	94	0.0717793936753229	0.657845480529394
rem__normal__fld	10028166326	LOC432961	95	0.0717836110985348	0.657537877662579
rem__normal__fld	10028671227	V1ri8	95	0.0718291731943121	0.657609116398637
rem__normal__fld	10024405686	Slc39a2	95	0.0719176196055829	0.65807268749504
rem__normal__fld	10018176210	Apobec1	95	0.0719325650203093	0.657863563643438
rem__normal__fld	10024401778	F8	95	0.0719359049398806	0.657548576456766
rem__normal__fld	10018183895	Crip1	93	0.0721144996055203	0.658835039965604
rem__normal__fld	10018194217	Trim54	95	0.0721226642495807	0.658563928961019
rem__normal__fld	10018194132	9430020K01Rik	95	0.072130991467278	0.658294585997119
rem__normal__fld	10028167262	D930007N19Rik	95	0.0722376256976638	0.658922241950807
rem__normal__fld	10018177588	1700009N14Rik	95	0.0722432585919877	0.658628429824491
rem__normal__fld	10028670192	Lgals6	94	0.0723260241912923	0.659037761793325
rem__normal__fld	10018191972	Nptn	89	0.0724800859467857	0.660095978973239
rem__normal__fld	10024439255	Zfp36l2	95	0.0724865646413797	0.659809712875822
rem__normal__fld	10024415876	Fahd2a	94	0.0725086060149809	0.659665331460913
rem__normal__fld	10018184975	Zcchc13	95	0.0725528895027641	0.659723348435792
rem__normal__fld	10024439558	Tnrc6b	94	0.0725711545419656	0.659544842636224
rem__normal__fld	10018180504	1700027A23Rik	95	0.0725846242627886	0.659322964858859
rem__normal__fld	10028669716	Ceacam14	95	0.0726015577322766	0.659132765139563
rem__normal__fld	10028674932	Olfr1427	95	0.0726406312666446	0.659143663485236
rem__normal__fld	10024415232	Adora1	95	0.0727142563991948	0.65946790952141
rem__normal__fld	10018175565	Dbndd1	95	0.072715020802526	0.659131365649564
rem__normal__fld	10018187879	Tspan11	94	0.0727529494549114	0.659131875228151
rem__normal__fld	10028670748	Ccdc88b	95	0.0727603749875952	0.658856173925134
rem__normal__fld	10028673402	Cdipt	93	0.0728563310389729	0.659381999689176
rem__normal__fld	10018183594	Pcf11	89	0.0728787453673411	0.659242039695013
rem__normal__fld	10024416065	Zdhhc4	95	0.0729788507166399	0.659804632660987
rem__normal__fld	10028670911	Olfr1415	93	0.072995572012838	0.659613154367306
rem__normal__fld	10018182906	A2bp1	94	0.0730268622185758	0.659553456176488
rem__normal__fld	10018186461	Apaf1	95	0.0730409290823891	0.659338345305964
rem__normal__fld	10024450396	Gldn	95	0.0731372520351883	0.659865595863358
rem__normal__fld	10028673778	Olfr357	93	0.0731622188802577	0.659748838026946
rem__normal__fld	10018182791	Lyve1	94	0.0731721376372921	0.659496573505662
rem__normal__fld	10018189068	Slc22a17	95	0.0734108316657648	0.661305442189943
rem__normal__fld	10028671057	Mmp10	95	0.0734366874384372	0.661196124251713
rem__normal__fld	10028672836	V1rc12	94	0.0734678241670817	0.661134442504596
rem__normal__fld	10024415236	Flvcr2	95	0.0734753056135136	0.660860061445783
rem__normal__fld	10024411782	Osgin2	95	0.073476985292642	0.660533807868358
rem__normal__fld	10018173401	Kif2b	94	0.0735130037890432	0.660516426403979
rem__normal__fld	10024417868	Lhfpl3	83	0.0735406093099866	0.660423511058311
rem__normal__fld	10018177771	Usp47	88	0.0735594373889002	0.66025190733183
rem__normal__fld	10024416300	Trp53tg5	94	0.0735648504768158	0.659960132834279
rem__normal__fld	10024406129	Lyg1	95	0.0736447418562388	0.660336469482731
rem__normal__fld	10028173002	Obp1b	95	0.0736634157221778	0.660163793629651
rem__normal__fld	10028670340	Adam1a	88	0.0737237089251134	0.660364091679194
rem__normal__fld	10018183816	Wnk4	95	0.0737350678996994	0.660126091423029
rem__normal__fld	10024427375	Nuak1	92	0.0737566825366683	0.659980104302403
rem__normal__fld	10028675798	Plod1	93	0.0738130642059844	0.660145205262565
rem__normal__fld	10028669548	Tnfsf10	95	0.073924774996794	0.660804717023217
rem__normal__fld	10028674329	Fam100a	94	0.0739356191717766	0.660562379910472
rem__normal__fld	10024399835	Slc46a3	93	0.0739917257988882	0.6607244719363
rem__normal__fld	10018193703	Nhlrc2	93	0.0741479015513008	0.661779527486584
rem__normal__fld	10024432843	Wipf3	94	0.0741731562056712	0.661665612815736
rem__normal__fld	10018175152	Ide	95	0.0741883013840546	0.661461678938569
rem__normal__fld	10024413146	Ipo8	93	0.0742122796807498	0.661336669515499
rem__normal__fld	10028669044	Isg15	95	0.0742404402390855	0.661249038854168
rem__normal__fld	10018193773	Chmp4c	95	0.0742731508374129	0.661202003669736
rem__normal__fld	10018194440	Serpinb1a	95	0.0746480508919396	0.664199732987381
rem__normal__fld	10018173221	Csf2	95	0.0746605096381263	0.663971134257512
rem__normal__fld	10018186151	Plekhf2	93	0.0747435636307066	0.664370266306853
rem__normal__fld	10018178881	Krt15	94	0.0747912479011474	0.664454761853787
rem__normal__fld	10018187852	Pax6	94	0.0749194705884181	0.665254319449403
rem__normal__fld	10024397026	C030017K20Rik	95	0.0749441072154428	0.665133728698402
rem__normal__fld	10028674276	Canx	95	0.0749476510434165	0.664826156350469
rem__normal__fld	10028166858	Tnrc6b	93	0.0749711875118232	0.664696152550062
rem__normal__fld	10024411184	Rinl	94	0.075134405179283	0.665804067077516
rem__normal__fld	10028669189	BC038925	95	0.0751481064095291	0.665586587252643
rem__normal__fld	10024462636	9330210C06	95	0.0751561115568275	0.665318904137857
rem__normal__fld	10018180315	Zfp33b	95	0.0752236681883404	0.665578404244981
rem__normal__fld	10024412275	AW121567	89	0.0752334979517641	0.665327133309198
rem__normal__fld	10018196326	Taf7l	95	0.0753149952923701	0.665709587642666
rem__normal__fld	10028674022	Chchd5	95	0.0753196507931494	0.665412793098463
rem__normal__fld	10018175546	Birc3	95	0.0754040882261096	0.665820777010255
rem__normal__fld	10028669594	Zdhhc3	95	0.0754485947465464	0.665875934568405
rem__normal__fld	10024413604	Snx7	95	0.0754736423757866	0.665759387687881
rem__normal__fld	10018191058	Efcab9	95	0.0755107622891832	0.665749395583052
rem__normal__fld	10024399088	Banf1	91	0.0755452286571998	0.665716030151851
rem__normal__fld	10028672928	E230019M04Rik	93	0.0755525542165178	0.66544365059933
rem__normal__fld	10028167857	E130101M22	94	0.0757738630927163	0.667055292496527
rem__normal__fld	10028174165	Ccdc138	94	0.075786295325414	0.666827443803592
rem__normal__fld	10018185936	Proc	95	0.0758119866227963	0.666716430107704
rem__normal__fld	10028168853	A730015I17	95	0.0758353355091355	0.666584938990401
rem__normal__fld	10028673724	Cacng2	91	0.0758730337271721	0.666579646132107
rem__normal__fld	10028670206	Sars2	95	0.0758965749355709	0.666450045498828
rem__normal__fld	10023851383	Upb1	94	0.0759639133159459	0.666704965885387
rem__normal__fld	10018174556	Kbtbd5	95	0.0759649188945262	0.666377746189685
rem__normal__fld	10028174622	4930544O15Rik	95	0.0759939448248944	0.666296531855145
rem__normal__fld	10021551559	Ptger3	93	0.0759953523970195	0.665973370149913
rem__normal__fld	10024415469	Prpf19	95	0.0760030932611535	0.665706006601467
rem__normal__fld	10028669406	Pin1l	93	0.0761349064347692	0.666525106433965
rem__normal__fld	10028173932	4930555A03Rik	95	0.0761388495326101	0.666224503401481
rem__normal__fld	10024393356	Rasgef1b	91	0.0761413740971979	0.665911796375694
rem__normal__fld	10024403554	Cby1	91	0.0762651744876942	0.666659516214882
rem__normal__fld	10028671101	Flt4	95	0.0763308550966005	0.666898695833954
rem__normal__fld	10023852593	Cd24a	94	0.0764336014501689	0.667461314419839
rem__normal__fld	10024413524	Ttll9	95	0.0764406110854015	0.667187760948008
rem__normal__fld	10018186258	C1galt1	83	0.0764699387856318	0.667109180263226
rem__normal__fld	10018195224	D10Jhu81e	89	0.0764994816564023	0.667032554482979
rem__normal__fld	10018195048	Il13	95	0.0765013726191696	0.6667150170576
rem__normal__fld	10028669877	Pfpl	95	0.076537848011632	0.666699052449671
rem__normal__fld	10018187781	Foxo1	95	0.0766664791846905	0.66748544458747
[truncated: 15,405 more rows]
